# Supplementary material for: Crystal structure of 3-(3,4-di­methyl­anilino)-2-benzo­furan-1(3H)-one
Source: Acta Crystallogr E Crystallogr Commun. 2015 May 20;71(Pt 6):o413. doi: 10.1107/S2056989015009299 (PMC4459309; doi:10.1107/S2056989015009299)
Supplement: Supplementary file 1 [file e-71-0o413-sup1.cif]

##############################################################################
#                                                                            #
# This CIF contains the data in a paper accepted for publication in          #
# Acta Crystallographica Section E. It conforms to the requirements of       #
# Notes for Authors for Acta Crystallographica Section E, and has been       #
# peer reviewed under the auspices of the IUCr Commission on Journals.       #
#                                                                            #
# Full details of the Crystallographic Information File format               #
# are given in the paper "The Crystallographic Information File (CIF):       #
# a New Standard Archive File for Crystallography" by S. R. Hall, F. H.      #
# Allen and I. D. Brown [Acta Cryst. (1991), A47, 655-685].                  #
#                                                                            #
# The current version of the core CIF dictionary is obtainable from          #
# ftp://ftp.iucr.org/pub/cif_core.dic.                                       #
#                                                                            #
# Software is freely available for graphical display of the structure(s)     #
# in this CIF. For information consult the CIF software page                 #
# http://www.iucr.org/resources/cif/software.                                #
#                                                                            #
# This file may be used for bona fide research purposes within the           #
# scientific community so long as proper attribution is given to the journal # 
# article from which it was obtained.                                        #
#                                                                            #
##############################################################################
data_global
_audit_creation_method     ?
_journal_date_recd_electronic     2015-05-09
_journal_date_accepted     2015-05-15
_journal_name_full     'Acta Crystallographica, Section E'
_journal_year     2015
_journal_volume     71
_journal_issue      6
_journal_page_first     o413
_journal_page_last     o413
_journal_paper_category     HO
_journal_paper_doi     10.1107/S2056989015009299
_journal_coeditor_code     GK2634
_publ_contact_author
;
Muhammad Nawaz Tahir
University of Sargodha
Department of Physics
Sargodha
Pakistan
;
_publ_contact_author_email     'dmntahir_uos@yahoo.com'
_publ_contact_author_fax     '0092 48 32 22 121'
_publ_contact_author_phone     '0092 48 92 30 914'
_publ_section_title
;
Crystal structure of 3-(3,4-dimethylanilino)-2-benzofuran-1(3<i>H</i>)-one
;
loop_
    _publ_author_name
    _publ_author_footnote
    _publ_author_address
    'Muhammad Salim' .
;
Department of Chemistry
University of the Punjab
Lahore
Punjab
Pakistan
;
    'Tahir, Muhammad Nawaz' .
;
Department of Physics
University of Sargodha
Sargodha
Punjab
Pakistan
;
    'Muhammad Shahid' .
;
Department of Chemistry
University of the Punjab
Lahore
Punjab
Pakistan
;
    'Munawar Ali Munawar' .
;
Department of Chemistry
University of the Punjab
Lahore
Punjab
Pakistan
;
_publ_section_synopsis     .
data_I
_database_code_depnum_ccdc_archive 'CCDC 1401225'
_audit_creation_method     SHELXL-97
_chemical_name_systematic
;
3-(3,4-Dimethylanilino)-2-benzofuran-1(3<i>H</i>)-one
;
_chemical_name_common     ?
_chemical_formula_moiety     'C16 H15 N O2'
_chemical_formula_sum     'C16 H15 N O2'
_chemical_formula_iupac     'C16 H15 N O2'
_chemical_formula_weight     253.29
_shelx_space_group_comment
;
The symmetry employed for this shelxl refinement is uniquely defined
by the following loop, which should always be used as a source of
symmetry information in preference to the above space-group names.
They are only intended as comments.
;
_space_group_crystal_system     orthorhombic
_space_group_name_H-M_alt     'P b c a'
_space_group_name_Hall     '-P 2ac 2ab'
loop_
    _space_group_symop_operation_xyz
    'x, y, z'
    'x+1/2, -y+1/2, -z'
    '-x, y+1/2, -z+1/2'
    '-x+1/2, -y, z+1/2'
    '-x, -y, -z'
    '-x-1/2, y-1/2, z'
    'x, -y-1/2, z-1/2'
    'x-1/2, y, -z-1/2'
_cell_length_a     7.3386(7)
_cell_length_b     14.9133(11)
_cell_length_c     24.3322(18)
_cell_angle_alpha     90
_cell_angle_beta     90
_cell_angle_gamma     90
_cell_volume     2663.0(4)
_cell_formula_units_Z     8
_cell_measurement_reflns_used     4689
_cell_measurement_theta_min     1.444
_cell_measurement_theta_max     27.00
_cell_measurement_temperature     296(2)
_exptl_crystal_description     needle
_exptl_crystal_colour     'light brown'
_exptl_crystal_size_max     0.38
_exptl_crystal_size_mid     0.23
_exptl_crystal_size_min     0.16
_exptl_crystal_density_diffrn     1.264
_exptl_crystal_density_meas     ?
_exptl_crystal_density_method     'not measured'
_exptl_crystal_F_000     1072
_exptl_absorpt_coefficient_mu     0.084
_exptl_absorpt_correction_type     multi-scan
_exptl_absorpt_process_details
;
(SADABS; Bruker, 2005)
;
_exptl_absorpt_correction_T_min     0.970
_exptl_absorpt_correction_T_max     0.988
_exptl_special_details
;
;
_diffrn_ambient_temperature     296(2)
_diffrn_radiation_type     MoK\a
_diffrn_radiation_wavelength     0.71073
_diffrn_radiation_source     'fine-focus sealed tube'
_diffrn_radiation_monochromator     graphite
_diffrn_measurement_device_type     'Bruker Kappa APEXII CCD'
_diffrn_measurement_method     \w
_diffrn_detector_area_resol_mean     7.80
_diffrn_reflns_number     20839
_diffrn_reflns_av_R_equivalents     0.0419
_diffrn_reflns_theta_min     2.732
_diffrn_reflns_theta_max     27.00
_diffrn_reflns_theta_full     27.00
_diffrn_measured_fraction_theta_max     0.999
_diffrn_measured_fraction_theta_full     0.999
_diffrn_reflns_limit_h_min     -5
_diffrn_reflns_limit_h_max     9
_diffrn_reflns_limit_k_min     -19
_diffrn_reflns_limit_k_max     18
_diffrn_reflns_limit_l_min     -31
_diffrn_reflns_limit_l_max     31
_diffrn_standards_number     0
_diffrn_standards_interval_count     ?
_diffrn_standards_interval_time     ?
_diffrn_standards_decay_%     ?
_refine_special_details
;
Refinement of <i>F</i>^2^ against ALL reflections. The weighted <i>R</i>-factor
<i>wR</i> and goodness of fit <i>S</i> are based on <i>F</i>^2^, conventional
<i>R</i>-factors <i>R</i> are based on <i>F</i>, with <i>F</i> set to zero for
negative <i>F</i>^2^. The threshold expression of <i>F</i>^2^ >
\s(<i>F</i>^2^) is used only for calculating <i>R</i>-factors(gt) <i>etc</i>.
and is not relevant to the choice of reflections for refinement.
<i>R</i>-factors based on <i>F</i>^2^ are statistically about twice as large
as those based on <i>F</i>, and <i>R</i>-factors based on ALL data will be
even larger.
;
_reflns_number_total     2906
_reflns_number_gt     1660
_reflns_threshold_expression     I>2\s(I)
_refine_ls_structure_factor_coef     Fsqd
_refine_ls_matrix_type     full
_refine_ls_R_factor_all     0.0955
_refine_ls_R_factor_gt     0.0481
_refine_ls_wR_factor_gt     0.1169
_refine_ls_wR_factor_ref     0.1438
_refine_ls_goodness_of_fit_ref     1.019
_refine_ls_restrained_S_all     1.019
_refine_ls_number_reflns     2906
_refine_ls_number_parameters     174
_refine_ls_number_restraints     0
_refine_ls_hydrogen_treatment     constr
_refine_ls_weighting_scheme     calc
_refine_ls_weighting_details
              'w=1/[\s^2^(Fo^2^)+(0.0675P)^2^+0.3907P] where P=(Fo^2^+2Fc^2^)/3'
_atom_sites_solution_hydrogens     geom
_atom_sites_solution_primary     direct
_atom_sites_solution_secondary     difmap
_refine_ls_shift/su_max     0.000
_refine_ls_shift/su_mean     0.000
_refine_diff_density_max     0.266
_refine_diff_density_min     -0.248
loop_
    _atom_type_symbol
    _atom_type_description
    _atom_type_scat_dispersion_real
    _atom_type_scat_dispersion_imag
    _atom_type_scat_source
    'C' 'C' 0.0033 0.0016
                         'International Tables Vol C Tables 4.2.6.8 and 6.1.1.4'
    'H' 'H' 0.0000 0.0000
                         'International Tables Vol C Tables 4.2.6.8 and 6.1.1.4'
    'N' 'N' 0.0061 0.0033
                         'International Tables Vol C Tables 4.2.6.8 and 6.1.1.4'
    'O' 'O' 0.0106 0.0060
                         'International Tables Vol C Tables 4.2.6.8 and 6.1.1.4'
_computing_data_collection
;
APEX2 (Bruker, 2007)
;
_computing_cell_refinement
;
SAINT (Bruker, 2007)
;
_computing_data_reduction
;
SAINT (Bruker, 2007)
;
_computing_structure_solution
;
SHELXS97 (Sheldrick, 2008)
;
_computing_structure_refinement
;
SHELXL2014  (Sheldrick, 2015)
;
_computing_molecular_graphics
;
ORTEP-3 for Windows (Farrugia, 2012) and PLATON (Spek, 2009)
;
_computing_publication_material
;
WinGX (Farrugia, 2012) and PLATON (Spek, 2009)
;
loop_
    _atom_site_type_symbol
    _atom_site_label
    _atom_site_fract_x
    _atom_site_fract_y
    _atom_site_fract_z
    _atom_site_U_iso_or_equiv
    _atom_site_adp_type
    _atom_site_calc_flag
    _atom_site_occupancy
    _atom_site_disorder_assembly
    _atom_site_disorder_group
    O O1 0.80336(19) 0.14473(8) 0.23068(5) 0.0528(4) Uani d 1 . .
    O O2 0.8396(2) 0.16231(9) 0.32129(5) 0.0614(4) Uani d 1 . .
    N N1 0.9466(2) 0.15132(10) 0.14175(6) 0.0533(5) Uani d 1 . .
    H H1 1.0572 0.1688 0.1371 0.064 Uiso calc 1 . .
    C C1 0.8541(3) 0.19202(12) 0.27513(7) 0.0457(5) Uani d 1 . .
    C C2 0.9241(3) 0.27938(11) 0.25746(7) 0.0424(5) Uani d 1 . .
    C C3 0.9848(3) 0.35141(12) 0.28845(8) 0.0523(5) Uani d 1 . .
    H H3 0.9871 0.3488 0.3266 0.063 Uiso calc 1 . .
    C C4 1.0416(3) 0.42698(13) 0.26083(9) 0.0610(6) Uani d 1 . .
    H H4 1.0827 0.4765 0.2805 0.073 Uiso calc 1 . .
    C C5 1.0381(3) 0.42990(13) 0.20393(10) 0.0651(6) Uani d 1 . .
    H H5 1.0775 0.4815 0.1860 0.078 Uiso calc 1 . .
    C C6 0.9774(3) 0.35782(12) 0.17306(8) 0.0575(6) Uani d 1 . .
    H H6 0.9761 0.3602 0.1349 0.069 Uiso calc 1 . .
    C C7 0.9189(3) 0.28247(11) 0.20076(7) 0.0443(5) Uani d 1 . .
    C C8 0.8370(3) 0.19769(12) 0.17912(7) 0.0472(5) Uani d 1 . .
    H H8 0.7199 0.2115 0.1617 0.057 Uiso calc 1 . .
    C C9 0.8834(3) 0.07697(11) 0.11132(7) 0.0463(5) Uani d 1 . .
    C C10 1.0086(3) 0.01250(12) 0.09499(7) 0.0521(5) Uani d 1 . .
    H H10 1.1299 0.0189 0.1054 0.062 Uiso calc 1 . .
    C C11 0.9584(4) -0.06119(12) 0.06359(7) 0.0572(6) Uani d 1 . .
    C C12 0.7769(4) -0.07110(13) 0.04754(7) 0.0618(6) Uani d 1 . .
    C C13 0.6529(3) -0.00635(14) 0.06404(8) 0.0632(6) Uani d 1 . .
    H H13 0.5317 -0.0124 0.0535 0.076 Uiso calc 1 . .
    C C14 0.7027(3) 0.06721(13) 0.09569(7) 0.0553(6) Uani d 1 . .
    H H14 0.6161 0.1093 0.1063 0.066 Uiso calc 1 . .
    C C15 1.1015(4) -0.12910(15) 0.04791(10) 0.0846(8) Uani d 1 . .
    H H15A 1.2147 -0.1140 0.0654 0.127 Uiso calc 1 . .
    H H15B 1.1175 -0.1289 0.0087 0.127 Uiso calc 1 . .
    H H15C 1.0635 -0.1877 0.0596 0.127 Uiso calc 1 . .
    C C16 0.7133(4) -0.15104(15) 0.01424(10) 0.0953(9) Uani d 1 . .
    H H16A 0.5847 -0.1462 0.0076 0.143 Uiso calc 1 . .
    H H16B 0.7378 -0.2052 0.0342 0.143 Uiso calc 1 . .
    H H16C 0.7769 -0.1524 -0.0202 0.143 Uiso calc 1 . .
loop_
    _atom_site_aniso_label
    _atom_site_aniso_U_11
    _atom_site_aniso_U_22
    _atom_site_aniso_U_33
    _atom_site_aniso_U_12
    _atom_site_aniso_U_13
    _atom_site_aniso_U_23
    O1 0.0623(10) 0.0370(7) 0.0592(8) -0.0047(6) 0.0027(7) -0.0033(6)
    O2 0.0646(11) 0.0614(9) 0.0581(8) 0.0045(7) 0.0074(7) 0.0143(7)
    N1 0.0515(11) 0.0518(9) 0.0566(9) -0.0076(8) 0.0071(8) -0.0179(7)
    C1 0.0457(12) 0.0391(10) 0.0524(11) 0.0075(9) 0.0045(9) 0.0000(9)
    C2 0.0434(12) 0.0356(9) 0.0481(10) 0.0067(9) -0.0002(9) -0.0037(8)
    C3 0.0577(14) 0.0450(11) 0.0542(10) 0.0084(10) -0.0029(10) -0.0122(9)
    C4 0.0638(16) 0.0385(11) 0.0809(15) -0.0005(10) -0.0047(12) -0.0147(10)
    C5 0.0725(17) 0.0377(11) 0.0851(15) -0.0050(11) 0.0028(13) 0.0061(10)
    C6 0.0714(16) 0.0458(11) 0.0552(11) -0.0007(11) 0.0001(11) 0.0060(9)
    C7 0.0481(12) 0.0355(9) 0.0493(10) 0.0038(9) -0.0016(9) -0.0025(8)
    C8 0.0524(13) 0.0405(9) 0.0487(10) 0.0021(9) -0.0026(9) -0.0040(8)
    C9 0.0561(14) 0.0444(10) 0.0385(9) -0.0047(10) 0.0014(9) -0.0042(8)
    C10 0.0591(14) 0.0495(11) 0.0476(10) 0.0010(11) 0.0013(10) -0.0049(9)
    C11 0.0845(18) 0.0456(11) 0.0417(10) 0.0002(12) 0.0104(11) -0.0029(8)
    C12 0.0906(19) 0.0489(12) 0.0460(10) -0.0145(13) 0.0064(12) -0.0084(9)
    C13 0.0706(17) 0.0646(13) 0.0543(11) -0.0185(13) -0.0032(11) -0.0076(10)
    C14 0.0604(15) 0.0512(11) 0.0542(11) -0.0034(11) 0.0041(10) -0.0084(9)
    C15 0.119(2) 0.0601(13) 0.0749(14) 0.0175(14) 0.0172(16) -0.0143(12)
    C16 0.135(3) 0.0685(15) 0.0821(15) -0.0301(16) 0.0022(17) -0.0282(13)
_geom_special_details
;
All e.s.d.'s (except the e.s.d. in the dihedral angle between two l.s. planes)
are estimated using the full covariance matrix. The cell e.s.d.'s are taken
into account individually in the estimation of e.s.d.'s in distances, angles
and torsion angles; correlations between e.s.d.'s in cell parameters are only
used when they are defined by crystal symmetry. An approximate (isotropic)
treatment of cell e.s.d.'s is used for estimating e.s.d.'s involving l.s.
planes.
;
loop_
    _geom_bond_atom_site_label_1
    _geom_bond_atom_site_label_2
    _geom_bond_site_symmetry_2
    _geom_bond_distance
    _geom_bond_publ_flag
    O1 C1 . 1.344(2) ?
    O1 C8 . 1.503(2) ?
    O2 C1 . 1.212(2) ?
    N1 C8 . 1.397(2) ?
    N1 C9 . 1.412(2) ?
    N1 H1 . 0.8600 ?
    C1 C2 . 1.465(3) ?
    C2 C7 . 1.381(2) ?
    C2 C3 . 1.386(2) ?
    C3 C4 . 1.377(3) ?
    C3 H3 . 0.9300 ?
    C4 C5 . 1.385(3) ?
    C4 H4 . 0.9300 ?
    C5 C6 . 1.385(3) ?
    C5 H5 . 0.9300 ?
    C6 C7 . 1.379(2) ?
    C6 H6 . 0.9300 ?
    C7 C8 . 1.496(2) ?
    C8 H8 . 0.9800 ?
    C9 C14 . 1.387(3) ?
    C9 C10 . 1.388(3) ?
    C10 C11 . 1.388(3) ?
    C10 H10 . 0.9300 ?
    C11 C12 . 1.395(3) ?
    C11 C15 . 1.509(3) ?
    C12 C13 . 1.386(3) ?
    C12 C16 . 1.515(3) ?
    C13 C14 . 1.389(3) ?
    C13 H13 . 0.9300 ?
    C14 H14 . 0.9300 ?
    C15 H15A . 0.9600 ?
    C15 H15B . 0.9600 ?
    C15 H15C . 0.9600 ?
    C16 H16A . 0.9600 ?
    C16 H16B . 0.9600 ?
    C16 H16C . 0.9600 ?
loop_
    _geom_angle_atom_site_label_1
    _geom_angle_atom_site_label_2
    _geom_angle_atom_site_label_3
    _geom_angle_site_symmetry_1
    _geom_angle_site_symmetry_3
    _geom_angle
    _geom_angle_publ_flag
    C1 O1 C8 . . 110.53(13) ?
    C8 N1 C9 . . 122.76(17) ?
    C8 N1 H1 . . 118.6 ?
    C9 N1 H1 . . 118.6 ?
    O2 C1 O1 . . 121.98(17) ?
    O2 C1 C2 . . 128.89(17) ?
    O1 C1 C2 . . 109.12(15) ?
    C7 C2 C3 . . 121.78(16) ?
    C7 C2 C1 . . 108.25(15) ?
    C3 C2 C1 . . 129.96(17) ?
    C4 C3 C2 . . 117.78(18) ?
    C4 C3 H3 . . 121.1 ?
    C2 C3 H3 . . 121.1 ?
    C3 C4 C5 . . 120.53(18) ?
    C3 C4 H4 . . 119.7 ?
    C5 C4 H4 . . 119.7 ?
    C6 C5 C4 . . 121.57(19) ?
    C6 C5 H5 . . 119.2 ?
    C4 C5 H5 . . 119.2 ?
    C7 C6 C5 . . 117.87(18) ?
    C7 C6 H6 . . 121.1 ?
    C5 C6 H6 . . 121.1 ?
    C6 C7 C2 . . 120.46(16) ?
    C6 C7 C8 . . 129.93(16) ?
    C2 C7 C8 . . 109.55(15) ?
    N1 C8 C7 . . 114.58(17) ?
    N1 C8 O1 . . 112.19(14) ?
    C7 C8 O1 . . 102.49(13) ?
    N1 C8 H8 . . 109.1 ?
    C7 C8 H8 . . 109.1 ?
    O1 C8 H8 . . 109.1 ?
    C14 C9 C10 . . 118.79(17) ?
    C14 C9 N1 . . 122.70(17) ?
    C10 C9 N1 . . 118.48(19) ?
    C9 C10 C11 . . 122.0(2) ?
    C9 C10 H10 . . 119.0 ?
    C11 C10 H10 . . 119.0 ?
    C10 C11 C12 . . 119.4(2) ?
    C10 C11 C15 . . 119.1(2) ?
    C12 C11 C15 . . 121.5(2) ?
    C13 C12 C11 . . 118.15(18) ?
    C13 C12 C16 . . 120.0(2) ?
    C11 C12 C16 . . 121.8(2) ?
    C12 C13 C14 . . 122.5(2) ?
    C12 C13 H13 . . 118.7 ?
    C14 C13 H13 . . 118.7 ?
    C9 C14 C13 . . 119.1(2) ?
    C9 C14 H14 . . 120.4 ?
    C13 C14 H14 . . 120.4 ?
    C11 C15 H15A . . 109.5 ?
    C11 C15 H15B . . 109.5 ?
    H15A C15 H15B . . 109.5 ?
    C11 C15 H15C . . 109.5 ?
    H15A C15 H15C . . 109.5 ?
    H15B C15 H15C . . 109.5 ?
    C12 C16 H16A . . 109.5 ?
    C12 C16 H16B . . 109.5 ?
    H16A C16 H16B . . 109.5 ?
    C12 C16 H16C . . 109.5 ?
    H16A C16 H16C . . 109.5 ?
    H16B C16 H16C . . 109.5 ?
loop_
    _geom_torsion_atom_site_label_1
    _geom_torsion_atom_site_label_2
    _geom_torsion_atom_site_label_3
    _geom_torsion_atom_site_label_4
    _geom_torsion_site_symmetry_1
    _geom_torsion_site_symmetry_2
    _geom_torsion_site_symmetry_3
    _geom_torsion_site_symmetry_4
    _geom_torsion
    _geom_torsion_publ_flag
    C8 O1 C1 O2 . . . . -179.85(17) ?
    C8 O1 C1 C2 . . . . 0.2(2) ?
    O2 C1 C2 C7 . . . . 178.4(2) ?
    O1 C1 C2 C7 . . . . -1.6(2) ?
    O2 C1 C2 C3 . . . . -2.8(4) ?
    O1 C1 C2 C3 . . . . 177.13(18) ?
    C7 C2 C3 C4 . . . . -0.4(3) ?
    C1 C2 C3 C4 . . . . -179.03(19) ?
    C2 C3 C4 C5 . . . . -0.2(3) ?
    C3 C4 C5 C6 . . . . 0.2(3) ?
    C4 C5 C6 C7 . . . . 0.4(3) ?
    C5 C6 C7 C2 . . . . -1.0(3) ?
    C5 C6 C7 C8 . . . . 176.0(2) ?
    C3 C2 C7 C6 . . . . 1.0(3) ?
    C1 C2 C7 C6 . . . . 179.92(18) ?
    C3 C2 C7 C8 . . . . -176.51(17) ?
    C1 C2 C7 C8 . . . . 2.4(2) ?
    C9 N1 C8 C7 . . . . -171.10(16) ?
    C9 N1 C8 O1 . . . . 72.6(2) ?
    C6 C7 C8 N1 . . . . 58.8(3) ?
    C2 C7 C8 N1 . . . . -123.94(17) ?
    C6 C7 C8 O1 . . . . -179.40(19) ?
    C2 C7 C8 O1 . . . . -2.2(2) ?
    C1 O1 C8 N1 . . . . 124.55(17) ?
    C1 O1 C8 C7 . . . . 1.1(2) ?
    C8 N1 C9 C14 . . . . 30.1(3) ?
    C8 N1 C9 C10 . . . . -151.93(17) ?
    C14 C9 C10 C11 . . . . 0.0(3) ?
    N1 C9 C10 C11 . . . . -178.05(16) ?
    C9 C10 C11 C12 . . . . 0.3(3) ?
    C9 C10 C11 C15 . . . . -179.31(18) ?
    C10 C11 C12 C13 . . . . -0.3(3) ?
    C15 C11 C12 C13 . . . . 179.33(18) ?
    C10 C11 C12 C16 . . . . -178.75(18) ?
    C15 C11 C12 C16 . . . . 0.9(3) ?
    C11 C12 C13 C14 . . . . 0.0(3) ?
    C16 C12 C13 C14 . . . . 178.46(19) ?
    C10 C9 C14 C13 . . . . -0.3(3) ?
    N1 C9 C14 C13 . . . . 177.65(16) ?
    C12 C13 C14 C9 . . . . 0.3(3) ?
loop_
    _geom_hbond_atom_site_label_D
    _geom_hbond_atom_site_label_H
    _geom_hbond_atom_site_label_A
    _geom_hbond_site_symmetry_A
    _geom_hbond_distance_DH
    _geom_hbond_distance_HA
    _geom_hbond_distance_DA
    _geom_hbond_angle_DHA
    N1 H1 O2 8_656 0.86 2.31 3.025(2) 141
    C15 H15B Cg3 5_755 0.96 2.88 3.661(3) 139
_shelx_res_file
;
    shelx.res created by SHELXL-2014/7
TITL 34M2F_0m in Pbca LIGHT BROWN NEEDLE
CELL 0.71073 7.3386 14.9133 24.3322 90.000 90.000 90.000
ZERR 8.00 0.0007 0.0011 0.0018 0.000 0.000 0.000
LATT 1
SYMM x+1/2, -y+1/2, -z
SYMM -x, y+1/2, -z+1/2
SYMM -x+1/2, -y, z+1/2
SFAC C  H  N  O
UNIT 128  120  8  16
OMIT -3 54
L.S. 40
ACTA
BOND $H
HTAB
CONF
LIST 4
FMAP 2
PLAN 6
SIZE 0.38 0.23 0.16
TEMP 23.000
EQIV $1 x+1/2, y, -z+1/2
HTAB N1 O2_$1
MPLA 10 C1 C2 C3 C4 C5 C6 C7 C8 O1 O2
MPLA 9 N1 C9 C10 C11 C12 C13 C14 C15 C16
WGHT    0.067500    0.390700
FVAR       0.14380
O1    4    0.803362    0.144731    0.230678    11.00000    0.06226    0.03702 =
         0.05920   -0.00334    0.00271   -0.00467
O2    4    0.839559    0.162310    0.321287    11.00000    0.06456    0.06136 =
         0.05814    0.01434    0.00741    0.00450
N1    3    0.946569    0.151321    0.141747    11.00000    0.05153    0.05175 =
         0.05656   -0.01790    0.00705   -0.00758
AFIX  43
H1    2    1.057163    0.168812    0.137086    11.00000   -1.20000
AFIX   0
C1    1    0.854067    0.192020    0.275131    11.00000    0.04568    0.03909 =
         0.05243   -0.00005    0.00451    0.00753
C2    1    0.924146    0.279381    0.257458    11.00000    0.04342    0.03563 =
         0.04809   -0.00374   -0.00017    0.00673
C3    1    0.984826    0.351412    0.288453    11.00000    0.05771    0.04504 =
         0.05415   -0.01221   -0.00292    0.00841
AFIX  43
H3    2    0.987101    0.348785    0.326634    11.00000   -1.20000
AFIX   0
C4    1    1.041623    0.426984    0.260830    11.00000    0.06378    0.03845 =
         0.08089   -0.01473   -0.00472   -0.00046
AFIX  43
H4    2    1.082665    0.476465    0.280525    11.00000   -1.20000
AFIX   0
C5    1    1.038123    0.429905    0.203934    11.00000    0.07249    0.03775 =
         0.08514    0.00612    0.00283   -0.00502
AFIX  43
H5    2    1.077487    0.481493    0.186041    11.00000   -1.20000
AFIX   0
C6    1    0.977390    0.357817    0.173057    11.00000    0.07145    0.04576 =
         0.05519    0.00604    0.00010   -0.00070
AFIX  43
H6    2    0.976102    0.360163    0.134866    11.00000   -1.20000
AFIX   0
C7    1    0.918905    0.282470    0.200762    11.00000    0.04813    0.03546 =
         0.04935   -0.00247   -0.00157    0.00380
C8    1    0.836962    0.197690    0.179120    11.00000    0.05237    0.04046 =
         0.04873   -0.00403   -0.00264    0.00214
AFIX  13
H8    2    0.719855    0.211483    0.161707    11.00000   -1.20000
AFIX   0
C9    1    0.883397    0.076973    0.111321    11.00000    0.05614    0.04440 =
         0.03850   -0.00420    0.00140   -0.00470
C10   1    1.008609    0.012503    0.094988    11.00000    0.05914    0.04946 =
         0.04760   -0.00493    0.00126    0.00100
AFIX  43
H10   2    1.129861    0.018864    0.105395    11.00000   -1.20000
AFIX   0
C11   1    0.958357   -0.061185    0.063588    11.00000    0.08452    0.04556 =
         0.04166   -0.00287    0.01036    0.00024
C12   1    0.776937   -0.071095    0.047545    11.00000    0.09057    0.04891 =
         0.04598   -0.00836    0.00645   -0.01451
C13   1    0.652913   -0.006354    0.064038    11.00000    0.07060    0.06463 =
         0.05431   -0.00755   -0.00324   -0.01847
AFIX  43
H13   2    0.531708   -0.012394    0.053510    11.00000   -1.20000
AFIX   0
C14   1    0.702714    0.067207    0.095691    11.00000    0.06039    0.05123 =
         0.05422   -0.00843    0.00406   -0.00335
AFIX  43
H14   2    0.616082    0.109330    0.106255    11.00000   -1.20000
AFIX   0
C15   1    1.101549   -0.129104    0.047908    11.00000    0.11883    0.06008 =
         0.07489   -0.01428    0.01724    0.01749
AFIX 137
H15A  2    1.214747   -0.114015    0.065387    11.00000   -1.50000
H15B  2    1.117493   -0.128855    0.008749    11.00000   -1.50000
H15C  2    1.063529   -0.187663    0.059610    11.00000   -1.50000
AFIX   0
C16   1    0.713268   -0.151039    0.014242    11.00000    0.13533    0.06848 =
         0.08212   -0.02824    0.00219   -0.03008
AFIX 137
H16A  2    0.584693   -0.146166    0.007614    11.00000   -1.50000
H16B  2    0.737827   -0.205210    0.034227    11.00000   -1.50000
H16C  2    0.776949   -0.152386   -0.020211    11.00000   -1.50000
AFIX   0
HKLF 4 1 1 0 0 0 1 0 0 0 1
REM  34M2F_0m in Pbca LIGHT BROWN NEEDLE
REM R1 =  0.0481 for    1660 Fo > 4sig(Fo)  and  0.0955 for all    2906 data
REM    174 parameters refined using      0 restraints
END
WGHT      0.0675      0.3906
REM Instructions for potential hydrogen bonds
HTAB N1 O2_$1
REM Highest difference peak  0.266,  deepest hole -0.248,  1-sigma level  0.038
Q1    1   1.0831  0.1352  0.1600  11.00000  0.05    0.27
Q2    1   0.9539  0.2787  0.2274  11.00000  0.05    0.15
Q3    1   1.0415 -0.1660  0.0203  11.00000  0.05    0.12
Q4    1   1.1684 -0.1743  0.0810  11.00000  0.05    0.12
Q5    1   0.6679 -0.1365 -0.0206  11.00000  0.05    0.11
Q6    1   0.8231  0.3756  0.1323  11.00000  0.05    0.10
;
