# Supplementary material for: Crystal structure of 3-(3,4-di­methyl­anilino)-2-benzo­furan-1(3H)-one
Source: Acta Crystallogr E Crystallogr Commun. 2015 May 20;71(Pt 6):o413. doi: 10.1107/S2056989015009299 (PMC4459309; doi:10.1107/S2056989015009299)
Supplement: Supplementary file 2 [file e-71-0o413-Isup2.hkl]

#
# h,k,l, Fc-squared, Fo-squared, sigma(Fo-squared), status flag
#
data_I
_shelx_title ' 34M2F_0m in Pbca LIGHT BROWN NEEDLE'
_shelx_refln_list_code          4
_shelx_F_calc_maximum      223.66
_exptl_crystal_F_000      1072.00
_reflns_d_resolution_high  0.7828

loop_
 _space_group_symop_operation_xyz
 'x, y, z'
 'x+1/2, -y+1/2, -z'
 '-x, y+1/2, -z+1/2'
 '-x+1/2, -y, z+1/2'
 '-x, -y, -z'
 '-x-1/2, y-1/2, z'
 'x, -y-1/2, z-1/2'
 'x-1/2, y, -z-1/2'

_cell_length_a     7.3386
_cell_length_b    14.9133
_cell_length_c    24.3322
_cell_angle_alpha  90.000
_cell_angle_beta   90.000
_cell_angle_gamma  90.000

_shelx_F_squared_multiplier     1.000

loop_
 _refln_index_h
 _refln_index_k
 _refln_index_l
 _refln_F_squared_calc
 _refln_F_squared_meas
 _refln_F_squared_sigma
 _refln_observed_status
   2   0   0       9784.13       8995.88       119.61 o
   4   0   0        115.13        111.97        10.53 o
   6   0   0        495.12        510.84        24.86 o
   8   0   0         68.35         86.56        21.76 o
   2   1   0      50025.87      47329.07       469.18 o
   4   1   0          5.55         -2.64         3.65 o
   6   1   0          0.89          1.99         5.64 o
   8   1   0         27.15         37.18        10.67 o
   0   2   0         82.31         50.55         7.47 o
   2   2   0       1275.78       1103.24        14.12 o
   4   2   0       1473.35       1696.65        34.59 o
   6   2   0         86.25         74.60         9.90 o
   8   2   0         69.42         61.88        23.45 o
   2   3   0       3288.49       3260.48        39.00 o
   4   3   0        777.21        821.10        18.57 o
   6   3   0        475.74        447.47        34.50 o
   8   3   0          0.28         15.60        12.78 o
   0   4   0      21764.65      21007.88       218.24 o
   2   4   0        143.43        170.03         3.96 o
   4   4   0        664.25        662.70        15.22 o
   6   4   0        117.79         94.55        14.64 o
   8   4   0          6.62         23.21        20.79 o
   2   5   0      14182.81      14191.57       133.31 o
   4   5   0        138.32        152.39         7.75 o
   6   5   0       1939.11       2087.50        45.63 o
   8   5   0        182.60        145.55        30.46 o
   0   6   0       8113.74       8214.33        95.45 o
   2   6   0         63.83         48.87         3.25 o
   4   6   0          0.00          2.38         2.82 o
   6   6   0        993.54       1103.13        30.15 o
   8   6   0          5.09         23.21        21.28 o
   2   7   0        669.15        677.15        10.34 o
   4   7   0        685.49        627.44        11.91 o
   6   7   0          0.69         15.18        11.01 o
   8   7   0         75.54        105.42        29.98 o
   0   8   0       1505.45       1458.43        36.73 o
   2   8   0        303.46        361.24         7.96 o
   4   8   0         28.62         31.78         8.65 o
   6   8   0          5.89         -1.34        10.88 o
   8   8   0          9.34          9.19        21.28 o
   2   9   0        478.81        410.51        10.28 o
   4   9   0         28.28         21.40         9.29 o
   6   9   0       1158.21       1136.88        73.50 o
   8   9   0          0.01        -17.41        19.34 o
   0  10   0       2616.45       2509.03        37.00 o
   2  10   0         86.81         86.41         4.87 o
   4  10   0       1243.12       1398.88        43.56 o
   6  10   0          1.76        -22.49        14.99 o
   2  11   0        173.00        147.32         6.47 o
   4  11   0         29.49          4.84        18.86 o
   6  11   0         32.26         29.50        22.73 o
   0  12   0        493.19        490.60        16.06 o
   2  12   0          4.19          3.83         5.67 o
   4  12   0         69.29         38.81        15.56 o
   6  12   0         40.22         55.13        25.15 o
   2  13   0        162.17        142.27         6.86 o
   4  13   0         87.65         90.91        26.60 o
   6  13   0          0.09         33.85        24.66 o
   0  14   0       7262.53       8140.13       181.84 o
   2  14   0        460.53        486.46        10.80 o
   4  14   0        182.32        236.95        38.20 o
   6  14   0          4.33         -6.29        20.31 o
   2  15   0        316.06        317.71        11.44 o
   4  15   0         75.06         48.36        26.60 o
   0  16   0         12.81          8.07        24.66 o
   2  16   0         14.94         11.20         6.06 o
   4  16   0          0.03         23.21        22.24 o
   2  17   0         16.43         19.86         9.57 o
   4  17   0        182.32        318.67        48.36 o
   0  18   0         54.26         62.80        17.19 o
   2  18   0         13.47         54.64        27.08 o
   1   1   1       5720.29       4886.96        84.90 o
   2   1   1       5293.49       4893.49        35.96 o
   3   1   1       2139.85       2252.80        20.43 o
   4   1   1          0.26         -1.05         2.71 o
   5   1   1         52.79         68.31         5.09 o
   6   1   1         53.89         54.69         5.82 o
   7   1   1          0.00         -5.82         4.71 o
   8   1   1         29.68         15.38         8.41 o
   0   2   1        307.43        295.74         9.35 o
   1   2   1         72.31         75.80         1.59 o
   2   2   1      26592.58      25729.94       175.70 o
   3   2   1       1823.96       1884.57        20.00 o
   4   2   1       3128.05       3124.97        36.78 o
   5   2   1         11.95          6.16         3.82 o
   6   2   1        188.93        177.63         9.32 o
   7   2   1          6.64          1.65         4.92 o
   8   2   1         17.22         32.42         8.93 o
   9   2   1          2.44        -24.66        19.83 o
   1   3   1         48.91         39.81         1.43 o
   2   3   1       4700.71       4288.63        29.76 o
   3   3   1        302.18        311.41         7.74 o
   4   3   1       6158.17       6271.99        65.11 o
   5   3   1        121.89        114.91         7.42 o
   6   3   1         27.00         22.30         5.57 o
   7   3   1         16.81         21.49         6.78 o
   8   3   1         73.06         73.12        11.23 o
   9   3   1         13.31         25.81        27.32 o
   0   4   1      12290.73      10860.25        83.66 o
   1   4   1        581.35        536.65         4.39 o
   2   4   1        757.78        772.14         6.59 o
   3   4   1         29.47         42.32         2.19 o
   4   4   1         52.91         44.14         4.37 o
   5   4   1        236.61        270.93        12.20 o
   6   4   1        514.35        552.83        23.20 o
   7   4   1         33.19         32.63         7.39 o
   8   4   1         12.95         29.82         9.75 o
   9   4   1          1.77        -10.61        15.21 o
   1   5   1        367.48        375.09         4.02 o
   2   5   1        101.42        121.46         3.19 o
   3   5   1       1045.03       1112.38         9.78 o
   4   5   1       2294.58       2208.38        23.42 o
   5   5   1        209.90        215.62         8.78 o
   6   5   1        203.85        205.45        12.47 o
   7   5   1          0.01         -7.54         6.69 o
   8   5   1         57.24         83.56        14.42 o
   9   5   1          0.00         -1.93        18.38 o
   0   6   1        693.98        917.16        10.56 o
   1   6   1        125.50        126.70         2.54 o
   2   6   1        146.32        180.69         3.25 o
   3   6   1        555.31        594.07         6.62 o
   4   6   1          1.30         -1.09         2.39 o
   5   6   1         97.64         99.75         6.46 o
   6   6   1        563.63        666.42        18.87 o
   7   6   1          0.66         -0.24         8.57 o
   8   6   1        173.96        135.34        17.34 o
   1   7   1          4.35          3.72         1.51 o
   2   7   1         33.79         26.74         2.24 o
   3   7   1        751.60        780.36         9.86 o
   4   7   1        287.06        293.80         7.29 o
   5   7   1          0.48         -6.48         4.32 o
   6   7   1         34.50         30.96         7.49 o
   7   7   1         30.72         50.19        12.24 o
   8   7   1        234.11        178.19        24.75 o
   0   8   1       3741.31       3889.81        33.44 o
   1   8   1        683.86        682.44         6.40 o
   2   8   1          4.43          0.15         1.82 o
   3   8   1         50.85         46.65         4.50 o
   4   8   1         44.44         33.56         4.38 o
   5   8   1        133.84        128.91         9.15 o
   6   8   1        187.41        200.81        23.56 o
   7   8   1          1.47          0.15         8.96 o
   8   8   1        165.47        183.76        36.75 o
   1   9   1        116.59        139.72         3.65 o
   2   9   1       3117.51       3193.37        21.53 o
   3   9   1         48.67         51.35         5.07 o
   4   9   1        340.00        328.83        16.93 o
   5   9   1         79.04         73.01        12.09 o
   6   9   1         35.76         59.03        12.42 o
   7   9   1          7.31          1.45        13.34 o
   8   9   1          0.36         -5.73        13.69 o
   0  10   1        690.98        731.02        11.25 o
   1  10   1         15.94          7.35         2.30 o
   2  10   1         68.87         78.83         2.55 o
   3  10   1         32.57         24.92         4.89 o
   4  10   1        740.69        769.08        19.65 o
   5  10   1          9.07         12.61         9.34 o
   6  10   1         34.59         18.04        26.35 o
   7  10   1          1.61          0.43        13.48 o
   1  11   1          7.91          7.21         2.50 o
   2  11   1        550.02        565.20         6.89 o
   3  11   1          5.59          3.31         3.92 o
   4  11   1        245.01        223.05        30.46 o
   5  11   1         21.93         19.52        13.63 o
   6  11   1         15.67         15.23        14.16 o
   7  11   1          0.12         -0.90        13.82 o
   0  12   1       1279.16       1243.16        18.54 o
   1  12   1          4.99          9.70         3.47 o
   2  12   1       1653.33       1652.57        15.11 o
   3  12   1         32.70         32.10         4.80 o
   4  12   1         20.27         19.10        13.68 o
   5  12   1          3.94         17.67        13.77 o
   6  12   1          8.23          9.43        14.70 o
   7  12   1          1.99         15.03        16.56 o
   1  13   1         14.02          8.79         3.94 o
   2  13   1          0.20          0.31         3.35 o
   3  13   1        117.92        133.37        10.52 o
   4  13   1         10.63         28.01        14.69 o
   5  13   1          4.38         12.29        14.35 o
   6  13   1         62.64         42.11        23.21 o
   0  14   1         24.77         17.68         7.78 o
   1  14   1         88.74         96.91         5.99 o
   2  14   1         12.15         16.83         3.38 o
   3  14   1         22.46         18.43         4.63 o
   4  14   1         48.58         55.13        18.12 o
   5  14   1         25.28         28.46        16.84 o
   6  14   1          0.57          4.42        14.94 o
   1  15   1         36.32         25.14         5.01 o
   2  15   1        166.65        156.93         6.56 o
   3  15   1          0.09         -1.93         4.66 o
   4  15   1         15.98         11.37        15.49 o
   5  15   1          1.57          7.86        14.69 o
   0  16   1          2.15          1.65         9.22 o
   1  16   1          2.70         -6.90         5.24 o
   2  16   1        228.95        276.06         9.06 o
   3  16   1         22.07         18.26         5.24 o
   4  16   1         84.25         55.16        20.33 o
   5  16   1          1.75          4.84        16.22 o
   1  17   1          0.11         -3.49         8.06 o
   2  17   1         37.00         40.66         7.14 o
   3  17   1         19.53          9.80         7.54 o
   4  17   1         76.31        121.02        34.09 o
   0  18   1         32.27         33.95        11.41 o
   1  18   1          0.62        -13.34         8.89 o
   2  18   1          1.82        -14.99        15.39 o
   3  18   1          0.57          4.43        16.93 o
   1   0   2      16214.30      14272.06       218.24 o
   2   0   2      11288.19      10634.26        99.53 o
   3   0   2        191.27        228.20         7.00 o
   4   0   2         70.81         93.76         6.98 o
   5   0   2        349.09        389.36        13.75 o
   6   0   2        137.74        132.38        10.39 o
   7   0   2         10.05         15.80        12.57 o
   8   0   2         88.34         89.74        23.21 o
   9   0   2         11.36         22.24        18.38 o
   1   1   2       2557.94       2149.61        34.36 o
   2   1   2      11880.57      11386.98        80.41 o
   3   1   2       1006.93       1027.44        12.02 o
   4   1   2        257.86        259.76         7.54 o
   5   1   2         53.01         55.31         5.05 o
   6   1   2         54.44         41.31         5.46 o
   7   1   2         31.07         31.38         7.31 o
   8   1   2          5.27         15.01         9.35 o
   9   1   2          5.73         -8.17         9.44 o
   0   2   2      39829.34      34049.71       559.56 o
   1   2   2       2386.47       2333.09        15.58 o
   2   2   2        104.25        102.35         3.58 o
   3   2   2         70.22         93.21         3.43 o
   4   2   2        614.14        554.33        11.14 o
   5   2   2        224.98        225.67        13.99 o
   6   2   2         26.25         32.56         6.46 o
   7   2   2          6.67         -0.18         6.65 o
   8   2   2          5.64          8.27         8.12 o
   9   2   2          1.64        -10.65        10.72 o
   1   3   2         56.10         59.20         1.92 o
   2   3   2       4795.98       4705.70        33.73 o
   3   3   2        539.65        492.58         7.31 o
   4   3   2       1874.89       1921.79        23.12 o
   5   3   2        113.13        116.96         9.84 o
   6   3   2         37.61         25.19         6.52 o
   7   3   2         59.99         42.80         8.82 o
   8   3   2          2.19         -3.67         8.00 o
   9   3   2          1.79         -2.46        11.52 o
   0   4   2        854.04        874.90         9.26 o
   1   4   2        264.65        281.67         3.83 o
   2   4   2        256.69        241.21         4.13 o
   3   4   2         31.88         27.72         2.19 o
   4   4   2        972.33       1015.21        22.80 o
   5   4   2        440.78        430.36        21.33 o
   6   4   2        828.10        807.41        23.34 o
   7   4   2         11.00         10.91         7.25 o
   8   4   2          5.97         16.05         8.37 o
   9   4   2          1.17         -5.98        11.02 o
   1   5   2         14.77         13.55         1.60 o
   2   5   2        347.14        244.94         4.27 o
   3   5   2        554.09        599.34         7.34 o
   4   5   2        240.80        240.56         6.59 o
   5   5   2        244.00        241.50        17.62 o
   6   5   2        124.76        123.15        10.91 o
   7   5   2        187.75        223.97        26.13 o
   8   5   2        152.48        120.06        16.28 o
   9   5   2          5.01         10.14        16.90 o
   0   6   2       1060.76        952.62        12.22 o
   1   6   2       1650.34       1728.15        11.08 o
   2   6   2       1776.30       1950.45        14.46 o
   3   6   2          0.88         -1.83         1.76 o
   4   6   2          0.64          0.80         2.01 o
   5   6   2        108.72        129.66        10.50 o
   6   6   2        222.60        231.29        19.75 o
   7   6   2         20.60         21.80        10.13 o
   8   6   2          0.94         23.00        11.86 o
   1   7   2         75.80         52.60         2.24 o
   2   7   2        992.52        975.20         8.50 o
   3   7   2         82.74         87.28         4.04 o
   4   7   2        123.08        129.74         7.48 o
   5   7   2          4.27         -1.12         4.92 o
   6   7   2          6.50         13.47         7.05 o
   7   7   2          2.91         15.20        10.10 o
   8   7   2         46.58         34.90        12.66 o
   0   8   2        878.20        789.17        10.39 o
   1   8   2        600.67        704.31         6.82 o
   2   8   2        304.76        288.55         6.69 o
   3   8   2         26.33         19.97         3.12 o
   4   8   2        561.38        576.72        12.19 o
   5   8   2          7.39         14.63         5.86 o
   6   8   2         77.00         81.11        12.84 o
   7   8   2          8.46         10.13         9.62 o
   8   8   2          1.10          8.40        11.91 o
   1   9   2        181.17        203.31         3.90 o
   2   9   2        117.54        127.75         3.57 o
   3   9   2        203.43        209.90         7.88 o
   4   9   2        188.50        187.20         7.24 o
   5   9   2        276.47        267.98        19.39 o
   6   9   2        176.78        188.47        17.92 o
   7   9   2         15.20          7.18        10.39 o
   8   9   2          0.98          4.18        14.39 o
   0  10   2        174.00        155.99         5.94 o
   1  10   2         13.93         22.50         2.52 o
   2  10   2        113.52        106.97         2.92 o
   3  10   2          1.29          4.09         3.95 o
   4  10   2        192.11        183.79        12.29 o
   5  10   2        337.33        392.35        25.00 o
   6  10   2        102.14        133.17        15.98 o
   7  10   2          3.30         12.18        13.66 o
   1  11   2         39.60         37.74         3.26 o
   2  11   2         10.38          7.76         2.07 o
   3  11   2        111.53        126.32         5.89 o
   4  11   2        299.12        329.42        17.27 o
   5  11   2        232.12        201.45        18.07 o
   6  11   2          9.79         -1.39        12.98 o
   7  11   2          4.56         -2.87        13.66 o
   0  12   2        118.94        103.04         6.84 o
   1  12   2         13.36         12.32         3.56 o
   2  12   2         84.13         70.51         4.04 o
   3  12   2          0.72         -3.65         3.32 o
   4  12   2         15.98         10.16        12.48 o
   5  12   2          0.83         -8.64        11.61 o
   6  12   2          4.26         21.66        36.51 o
   7  12   2         23.39         12.74        21.04 o
   1  13   2          0.04         -2.48         3.89 o
   2  13   2        132.20        106.42         4.30 o
   3  13   2          9.01         12.93         4.01 o
   4  13   2          7.13         -1.50        18.71 o
   5  13   2         12.13         10.40        14.02 o
   6  13   2         25.62         44.34        19.34 o
   0  14   2        569.99        587.08        16.87 o
   1  14   2        448.98        463.33        11.94 o
   2  14   2        533.16        576.26         9.29 o
   3  14   2         30.31         20.95         4.67 o
   4  14   2         54.12         46.18        16.40 o
   5  14   2          0.87          3.81        17.89 o
   6  14   2          7.82          0.84        15.83 o
   1  15   2        366.40        397.06         9.76 o
   2  15   2         59.52         65.60         4.75 o
   3  15   2         11.57          9.31         5.77 o
   4  15   2         24.61         22.91        15.21 o
   5  15   2          3.11         -7.98        15.05 o
   0  16   2        272.71        268.28        16.84 o
   1  16   2         18.80         21.70         5.81 o
   2  16   2         22.53         15.56         5.40 o
   3  16   2         37.47         34.91         5.53 o
   4  16   2          0.03         -6.02        15.34 o
   5  16   2         11.27         14.45        26.11 o
   1  17   2         33.00         36.68         7.35 o
   2  17   2         50.08         53.68         8.61 o
   3  17   2          0.79          2.98         6.94 o
   4  17   2        233.32        217.27        29.74 o
   0  18   2         58.27         37.65        15.97 o
   1  18   2          8.99          6.39         9.56 o
   2  18   2          5.68         -3.60        16.24 o
   3  18   2          0.63        -18.86        16.41 o
   1   1   3        159.54        145.61         2.09 o
   2   1   3       5612.35       5183.29        39.90 o
   3   1   3          0.09          1.29         2.12 o
   4   1   3       1080.01       1254.60        22.83 o
   5   1   3          1.16          4.39         4.23 o
   6   1   3        102.18         97.19         9.14 o
   7   1   3          1.35          4.93         6.20 o
   8   1   3         31.17         32.60        10.20 o
   9   1   3          0.07        -12.27         9.80 o
   0   2   3         11.02         -1.42         0.94 o
   1   2   3       3442.40       3183.41        18.60 o
   2   2   3      12581.13      12224.99        93.18 o
   3   2   3        493.51        457.48         8.15 o
   4   2   3        190.20        159.74         8.82 o
   5   2   3        540.52        571.76        15.39 o
   6   2   3         84.65         77.50         8.22 o
   7   2   3         18.62         22.56         7.68 o
   8   2   3          0.45          1.48         7.86 o
   9   2   3          0.38         -5.57         9.82 o
   1   3   3        112.43        138.72         2.64 o
   2   3   3        159.20        121.07         2.68 o
   3   3   3        555.49        555.25         9.55 o
   4   3   3       2111.21       2035.51        28.55 o
   5   3   3        148.77        128.90         9.53 o
   6   3   3         44.87         32.90         7.59 o
   7   3   3         97.01        102.33        12.40 o
   8   3   3          1.32          9.53         8.23 o
   9   3   3          1.81        -10.70        12.81 o
   0   4   3       6209.76       6002.02        49.13 o
   1   4   3        752.72        711.90         5.19 o
   2   4   3       1268.94       1278.07         9.92 o
   3   4   3        698.16        664.29         7.41 o
   4   4   3        253.18        271.30        10.92 o
   5   4   3         13.53          8.66         5.44 o
   6   4   3        314.34        351.06        19.33 o
   7   4   3         10.41          0.40         6.88 o
   8   4   3         14.81          5.50         7.56 o
   9   4   3          0.79        -13.32        10.99 o
   1   5   3        324.73        233.48         2.94 o
   2   5   3        225.54        212.35         3.88 o
   3   5   3         28.68         31.47         2.02 o
   4   5   3        826.87        974.31        13.55 o
   5   5   3        165.14        150.70        15.93 o
   6   5   3        269.30        273.39        16.45 o
   7   5   3          1.87          4.01         6.94 o
   8   5   3         68.66         66.12        13.95 o
   9   5   3          2.76         10.72        13.16 o
   0   6   3       3323.44       3352.50        28.89 o
   1   6   3        180.91        213.54         3.47 o
   2   6   3          0.14         -1.67         1.64 o
   3   6   3         12.25          5.87         1.92 o
   4   6   3         13.68         13.44         2.39 o
   5   6   3         27.17         22.49         4.78 o
   6   6   3        159.98        141.16        11.50 o
   7   6   3          9.80         12.43         7.75 o
   8   6   3         54.23         61.34        14.06 o
   1   7   3       1032.94       1185.54         8.95 o
   2   7   3       2776.77       3084.90        21.56 o
   3   7   3        302.18        289.84         6.52 o
   4   7   3         35.45         39.72         4.64 o
   5   7   3         79.15         68.06         8.17 o
   6   7   3         36.72         41.94         8.17 o
   7   7   3        114.97        114.07        15.01 o
   8   7   3         77.92         71.47        16.84 o
   0   8   3       2293.38       2437.64        21.54 o
   1   8   3          9.46          5.57         1.89 o
   2   8   3        313.22        272.95         5.16 o
   3   8   3         12.13         13.16         3.03 o
   4   8   3        266.60        294.17         9.56 o
   5   8   3        349.74        336.52        18.15 o
   6   8   3        105.91        108.98        14.37 o
   7   8   3          1.98          2.31         9.66 o
   8   8   3         66.81         85.22        16.50 o
   1   9   3          0.27          1.19         2.00 o
   2   9   3         36.05         32.26         2.47 o
   3   9   3        173.04        178.83         5.76 o
   4   9   3          0.00          2.15         3.89 o
   5   9   3        117.02         96.38        13.30 o
   6   9   3         58.28         85.41        13.88 o
   7   9   3         57.84         52.75        17.79 o
   8   9   3         30.54         36.18        13.45 o
   0  10   3         13.70          3.24         3.42 o
   1  10   3        102.41        112.99         3.45 o
   2  10   3         54.42         58.55         3.03 o
   3  10   3        161.39        178.93         5.92 o
   4  10   3         15.77          6.39         7.00 o
   5  10   3        193.29        185.53        17.36 o
   6  10   3         16.82         20.99        10.38 o
   7  10   3          8.61          2.91        10.14 o
   1  11   3         90.27         75.36         3.41 o
   2  11   3        162.42        163.13         6.26 o
   3  11   3         35.94         36.94         4.17 o
   4  11   3        320.38        316.97        31.28 o
   5  11   3         34.14         38.05        10.85 o
   6  11   3          0.10         -2.69         9.49 o
   7  11   3          0.22         -9.43        14.51 o
   0  12   3        335.92        321.57         9.82 o
   1  12   3        169.71        142.40         6.68 o
   2  12   3        255.80        261.82         6.01 o
   3  12   3          3.17          3.82         3.88 o
   4  12   3         96.27         91.20        13.06 o
   5  12   3         69.85         81.34        13.99 o
   6  12   3          2.13         10.05        14.25 o
   7  12   3          1.76          9.64        15.53 o
   1  13   3         14.65         15.83         4.25 o
   2  13   3         87.16         71.94         3.95 o
   3  13   3         15.92         14.00         4.19 o
   4  13   3         74.58         57.58        23.45 o
   5  13   3          9.82         12.36        13.82 o
   6  13   3         75.49         53.92        22.97 o
   0  14   3        618.04        644.50        17.36 o
   1  14   3          6.54          0.82         4.51 o
   2  14   3        305.26        289.38         7.14 o
   3  14   3          6.85          6.80         4.48 o
   4  14   3         22.11         18.59        13.97 o
   5  14   3         32.18         13.86        15.14 o
   6  14   3          0.97        -12.97        23.94 o
   1  15   3         14.39         10.19         4.74 o
   2  15   3        224.33        236.04         7.27 o
   3  15   3        163.61        185.89         8.56 o
   4  15   3          1.40        -11.82        14.01 o
   5  15   3          0.23         -8.11        15.14 o
   0  16   3         30.34         42.21        14.78 o
   1  16   3        145.42        155.75         8.80 o
   2  16   3        337.74        361.59        12.11 o
   3  16   3          1.93          4.34         5.15 o
   4  16   3         44.70         39.81        18.63 o
   5  16   3         15.98         52.37        19.61 o
   1  17   3         42.66         40.12         7.43 o
   2  17   3          0.59         -1.07         9.63 o
   3  17   3          9.03          8.80         7.32 o
   4  17   3         11.19         26.74        18.77 o
   0  18   3         19.84          0.09        11.66 o
   1  18   3          0.01        -12.06         8.04 o
   2  18   3          0.00         -2.12        16.92 o
   0   0   4       9989.73       8388.27       518.66 o
   1   0   4       6384.75       6375.65        52.59 o
   2   0   4       1391.75       1321.53        20.30 o
   3   0   4        422.54        432.35        11.90 o
   4   0   4         33.76         38.91         6.37 o
   5   0   4        215.72        156.85        17.89 o
   6   0   4         43.51         24.13         9.56 o
   7   0   4         19.70         32.25        19.10 o
   8   0   4         39.81         35.06        13.28 o
   9   0   4         34.19         18.86        17.89 o
   1   1   4       4956.81       4698.79        26.80 o
   2   1   4       2485.53       2304.31        21.63 o
   3   1   4        212.21        204.14         9.07 o
   4   1   4        582.44        613.08        17.08 o
   5   1   4          1.64          2.37         4.28 o
   6   1   4          3.84          1.39         5.32 o
   7   1   4        203.94        192.22        13.29 o
   8   1   4         39.08         29.55        10.27 o
   9   1   4          2.58        -14.54         9.69 o
   0   2   4       9580.45       9188.57        72.91 o
   1   2   4       7469.69       7113.39        38.91 o
   2   2   4         98.31         70.12         2.40 o
   3   2   4        424.22        418.46         8.82 o
   4   2   4        171.88        188.96         9.43 o
   5   2   4        112.86        123.64         8.23 o
   6   2   4          1.25          2.94         5.35 o
   7   2   4         13.26         20.71         7.50 o
   8   2   4          4.38          7.77         8.97 o
   9   2   4          8.02          0.19        10.26 o
   1   3   4       2157.43       2185.98        12.22 o
   2   3   4       2137.43       2034.67        15.50 o
   3   3   4         38.31         37.44         3.18 o
   4   3   4       2347.75       2410.17        32.68 o
   5   3   4        268.80        238.94        12.50 o
   6   3   4          3.99          6.07         6.47 o
   7   3   4         36.75         37.38        11.31 o
   8   3   4          1.67          3.76         7.71 o
   9   3   4          0.28         -9.35        12.60 o
   0   4   4        990.14        853.92         9.50 o
   1   4   4        128.65        120.07         2.14 o
   2   4   4       1861.25       1941.97        14.76 o
   3   4   4         74.96         66.66         3.22 o
   4   4   4        523.75        594.95        12.57 o
   5   4   4          5.96          4.40         5.28 o
   6   4   4        274.33        284.50        15.57 o
   7   4   4          0.99         -2.43         6.99 o
   8   4   4         12.28         14.05         8.56 o
   9   4   4          1.06        -16.85        11.23 o
   1   5   4        547.64        517.04         4.40 o
   2   5   4        421.74        399.08         5.05 o
   3   5   4        111.95         95.43         4.25 o
   4   5   4        510.09        496.56        10.00 o
   5   5   4        101.12        106.21        11.31 o
   6   5   4          0.00         -3.82         6.04 o
   7   5   4          0.77         -0.21         7.02 o
   8   5   4          1.78         -8.00         9.64 o
   0   6   4         39.50         41.96         2.96 o
   1   6   4         29.51         43.87         1.80 o
   2   6   4       5512.91       5603.00        36.05 o
   3   6   4         10.78         12.64         2.06 o
   4   6   4        193.91        200.70         7.86 o
   5   6   4        741.23        771.22        21.39 o
   6   6   4         29.04         20.07         7.48 o
   7   6   4          5.08          0.70         7.00 o
   8   6   4         18.16         18.25        11.39 o
   1   7   4        388.37        432.63         4.78 o
   2   7   4          4.11          6.80         1.97 o
   3   7   4        243.67        244.88         5.70 o
   4   7   4         90.43         94.78         4.92 o
   5   7   4          3.33         -2.32         5.43 o
   6   7   4          0.56          9.16         6.55 o
   7   7   4         31.69         34.42        11.19 o
   8   7   4          6.13         11.73        11.59 o
   0   8   4          0.58         -2.88         1.92 o
   1   8   4       1328.41       1332.29        10.36 o
   2   8   4       1144.60       1205.97        10.30 o
   3   8   4         77.18         81.17         4.31 o
   4   8   4        176.45        153.65         9.93 o
   5   8   4        291.64        297.80        21.57 o
   6   8   4         10.71          1.41         9.46 o
   7   8   4          6.05        -12.98         8.65 o
   8   8   4          3.19          4.52        10.87 o
   1   9   4         76.26         70.66         2.92 o
   2   9   4        304.12        337.55         5.16 o
   3   9   4          8.16          1.41         3.03 o
   4   9   4         45.31         39.02         5.15 o
   5   9   4        198.27        213.87        17.81 o
   6   9   4         15.13         29.23        10.80 o
   7   9   4          0.23         -2.66         9.59 o
   8   9   4          5.56          0.06        11.74 o
   0  10   4        130.07        112.40         5.37 o
   1  10   4         87.37         92.74         3.41 o
   2  10   4        277.75        300.71         6.69 o
   3  10   4          1.50          0.07         2.79 o
   4  10   4        139.76        133.94        10.54 o
   5  10   4          8.78         16.80         9.50 o
   6  10   4         35.10         34.00        11.07 o
   7  10   4         11.61         11.24        11.03 o
   1  11   4         55.29         51.31         3.14 o
   2  11   4        482.25        485.11         6.41 o
   3  11   4        233.05        224.21         7.35 o
   4  11   4        630.87        663.20        27.39 o
   5  11   4        116.14        112.83        14.84 o
   6  11   4          1.89          2.50         9.55 o
   7  11   4         17.73         25.74        12.24 o
   0  12   4        367.93        354.77        10.39 o
   1  12   4       1105.06       1151.96        12.02 o
   2  12   4         33.08         22.86         3.12 o
   3  12   4         87.33         95.90         6.47 o
   4  12   4        140.71        139.68        15.03 o
   5  12   4         28.65         44.66        11.96 o
   6  12   4          5.43         -2.95        10.84 o
   7  12   4          8.13          2.82        16.40 o
   1  13   4       1187.86       1261.70        16.00 o
   2  13   4        145.21        147.68         5.47 o
   3  13   4          3.49         -1.21         4.41 o
   4  13   4         26.83         31.07        10.50 o
   5  13   4         34.19         38.01        11.73 o
   6  13   4          1.45         14.22        15.28 o
   0  14   4        254.52        231.50        11.59 o
   1  14   4         13.17         17.18         4.78 o
   2  14   4          1.23          3.98         3.75 o
   3  14   4         34.34         26.20         4.82 o
   4  14   4         29.69         22.63        20.88 o
   5  14   4          0.03         -0.90        13.13 o
   6  14   4          8.45         27.10        17.74 o
   1  15   4          2.42         -3.81         4.61 o
   2  15   4          0.96         -6.09         4.63 o
   3  15   4          6.62          3.86         4.69 o
   4  15   4          8.29         34.57        16.90 o
   5  15   4         13.59         18.59        16.03 o
   0  16   4         10.15          6.12         9.01 o
   1  16   4         39.15         35.79         6.49 o
   2  16   4         12.23         14.01         5.96 o
   3  16   4         16.84         16.28         6.13 o
   4  16   4          4.19          1.72        15.38 o
   1  17   4         14.67          3.93         6.65 o
   2  17   4         17.61         14.47         8.34 o
   3  17   4          8.16         18.37         7.32 o
   4  17   4         98.66        126.81        24.43 o
   0  18   4          2.84          1.12        12.01 o
   1  18   4         28.83         25.56        11.80 o
   2  18   4         26.25          5.99        17.24 o
   1   1   5       7012.98       6652.94        37.79 o
   2   1   5       1032.77        954.20        10.67 o
   3   1   5       1075.76       1139.99        15.66 o
   4   1   5         16.24         16.48         5.07 o
   5   1   5        100.91         94.90         7.37 o
   6   1   5        300.91        274.18        12.78 o
   7   1   5         66.45         71.39        10.56 o
   8   1   5          0.44          2.54         7.60 o
   9   1   5          0.72          0.76        10.20 o
   0   2   5      29084.86      27354.91       238.76 o
   1   2   5       6054.94       5910.96        31.23 o
   2   2   5       1967.28       1936.89        14.56 o
   3   2   5         46.78         63.23         3.88 o
   4   2   5         39.75         34.56         4.60 o
   5   2   5        155.92        144.16         8.76 o
   6   2   5        122.70        130.74        12.38 o
   7   2   5         39.92         40.20         7.70 o
   8   2   5         15.12          3.97        11.88 o
   9   2   5          0.12          3.33        10.69 o
   1   3   5         95.97        120.70         2.15 o
   2   3   5        919.72       1010.33         9.50 o
   3   3   5       2412.69       2554.97        23.96 o
   4   3   5       1225.90       1337.02        21.04 o
   5   3   5        296.20        242.21        12.64 o
   6   3   5         34.95         27.12        10.39 o
   7   3   5         14.41         16.50         7.52 o
   8   3   5          0.01        -10.66         7.10 o
   9   3   5         17.61         15.00        14.29 o
   0   4   5       1317.08       1181.93        12.20 o
   1   4   5          2.64         -0.06         1.08 o
   2   4   5          3.38          2.91         1.57 o
   3   4   5        740.37        804.94         8.02 o
   4   4   5        321.42        346.51        12.19 o
   5   4   5         46.93         34.60         6.79 o
   6   4   5         10.53         -1.89         6.98 o
   7   4   5          6.68         16.52         7.91 o
   8   4   5         19.35         15.61         8.62 o
   9   4   5          6.48         16.01        14.46 o
   1   5   5        537.99        527.98         4.47 o
   2   5   5       1310.39       1562.17        12.05 o
   3   5   5         41.41         43.34         2.22 o
   4   5   5         12.48         12.12         3.24 o
   5   5   5         28.99         24.56         6.44 o
   6   5   5        156.89        151.48        17.34 o
   7   5   5          3.32         -7.40         6.29 o
   8   5   5          4.99         11.95        10.69 o
   0   6   5       2999.43       3241.40        29.07 o
   1   6   5         73.67         81.56         2.45 o
   2   6   5         10.02         13.38         2.08 o
   3   6   5          0.77          0.29         1.62 o
   4   6   5        222.12        228.70         6.30 o
   5   6   5          0.00          4.65         5.60 o
   6   6   5          1.28         -7.94         5.89 o
   7   6   5         48.88         38.26         9.27 o
   8   6   5         33.35         51.79        13.69 o
   1   7   5        455.97        565.06         5.47 o
   2   7   5        676.35        636.17         6.96 o
   3   7   5         81.89         83.89         4.36 o
   4   7   5        192.51        182.09         7.30 o
   5   7   5        334.01        345.13        15.33 o
   6   7   5         22.75         15.38         7.12 o
   7   7   5          0.19          3.51         9.66 o
   8   7   5         60.46         66.03        15.25 o
   0   8   5        291.64        383.93         7.11 o
   1   8   5          0.09         -2.26         1.51 o
   2   8   5         24.90         22.41         2.32 o
   3   8   5        142.56        153.75         6.61 o
   4   8   5         31.92         20.24         4.64 o
   5   8   5         18.47         23.25         6.70 o
   6   8   5         12.85         13.32         9.44 o
   7   8   5         13.26         17.06        12.73 o
   8   8   5          2.50         -0.14        10.78 o
   1   9   5         20.79         13.85         2.03 o
   2   9   5        423.62        424.22         5.82 o
   3   9   5        152.82        153.60         5.58 o
   4   9   5         89.96         90.49         6.86 o
   5   9   5         33.56         28.86         7.26 o
   6   9   5         22.73         26.23        11.01 o
   7   9   5         21.09         18.16        11.36 o
   8   9   5          0.26         20.64        12.62 o
   0  10   5        501.89        524.28        14.02 o
   1  10   5        562.34        580.24         6.94 o
   2  10   5          0.14         -0.42         2.40 o
   3  10   5         66.34         60.34         3.97 o
   4  10   5        202.50        226.55        11.41 o
   5  10   5        146.78        172.42        16.99 o
   6  10   5         15.19         29.09        10.84 o
   7  10   5          0.11         -2.70        10.59 o
   1  11   5         21.13         21.42         2.80 o
   2  11   5          6.37         -1.97         2.72 o
   3  11   5          2.07          2.54         4.02 o
   4  11   5        237.62        180.85        16.19 o
   5  11   5         22.66          8.16         9.51 o
   6  11   5          0.00         -6.32         9.53 o
   7  11   5         19.08         11.93        11.91 o
   0  12   5        740.22        751.54        14.18 o
   1  12   5        143.39        138.70         5.03 o
   2  12   5        482.62        489.15         7.50 o
   3  12   5          1.47          3.65         4.22 o
   4  12   5          1.80          0.61         8.27 o
   5  12   5          2.11         -5.52         9.07 o
   6  12   5         70.46         69.43        14.23 o
   7  12   5          1.99          5.34        11.31 o
   1  13   5        156.58        154.67         6.42 o
   2  13   5         57.14         45.35         3.90 o
   3  13   5          0.88          3.01         3.83 o
   4  13   5         27.69         13.07         9.43 o
   5  13   5         26.65         25.89        10.63 o
   6  13   5         46.14         33.31        13.51 o
   0  14   5         45.39         38.83         7.69 o
   1  14   5         33.58         23.72         4.85 o
   2  14   5          1.89          1.44         3.98 o
   3  14   5          8.06          0.58         4.31 o
   4  14   5         26.94         20.51        11.22 o
   5  14   5          4.29         23.92        10.86 o
   6  14   5          0.10        -16.18        14.17 o
   1  15   5         39.02         41.09         5.38 o
   2  15   5         39.02         37.40         5.53 o
   3  15   5        174.30        174.66         8.23 o
   4  15   5         12.26         16.89        19.58 o
   5  15   5         14.89         18.72        20.07 o
   0  16   5         10.56          8.61         9.34 o
   1  16   5          1.51         -2.98         5.65 o
   2  16   5         11.84          5.85         4.87 o
   3  16   5         12.13          9.25         6.01 o
   4  16   5          0.87         -8.10        26.60 o
   1  17   5          7.04          5.56         7.11 o
   2  17   5          0.60         -7.72         7.88 o
   3  17   5         13.60         28.43        10.65 o
   0  18   5         55.75         51.02        14.24 o
   1  18   5          4.48        -11.38        11.77 o
   2  18   5          1.20          1.52        16.24 o
   0   0   6       6584.88       5888.13        73.19 o
   1   0   6        258.68        255.94         4.13 o
   2   0   6        255.74        273.21         6.99 o
   3   0   6       3519.39       3805.10        67.32 o
   4   0   6         16.20         25.79         7.74 o
   5   0   6         33.60         28.55        12.33 o
   6   0   6         20.63         12.28        15.47 o
   7   0   6          0.09         -3.87         8.81 o
   8   0   6          0.00         20.47        12.39 o
   9   0   6         31.29         28.53        18.38 o
   1   1   6       5047.08       4653.78        25.10 o
   2   1   6        969.45        842.17         8.49 o
   3   1   6        287.75        269.43        11.62 o
   4   1   6         14.10          4.44         5.02 o
   5   1   6         38.47         27.59         5.84 o
   6   1   6         75.19         62.23         9.21 o
   7   1   6         91.68         76.94        11.19 o
   8   1   6         79.94         85.50        11.10 o
   9   1   6          0.24         25.84        18.86 o
   0   2   6      23674.74      22355.07       182.87 o
   1   2   6        215.64        197.54         2.69 o
   2   2   6         51.60         49.51         1.99 o
   3   2   6          7.93          4.51         2.18 o
   4   2   6        141.78        141.15         6.99 o
   5   2   6          7.10          9.97         4.66 o
   6   2   6        345.96        370.56        16.77 o
   7   2   6         28.56         23.19         8.24 o
   8   2   6          4.34         12.26         9.46 o
   9   2   6         27.24         43.01        12.60 o
   1   3   6       3235.29       3311.18        18.65 o
   2   3   6        903.13        915.47         8.70 o
   3   3   6          8.05          4.08         1.82 o
   4   3   6        519.20        449.26        11.66 o
   5   3   6        162.69        176.39         9.60 o
   6   3   6        344.91        302.21        15.93 o
   7   3   6          1.95         -4.30         6.22 o
   8   3   6          0.45          2.17         8.78 o
   9   3   6          3.69         11.48        14.51 o
   0   4   6       7857.48       8150.39        66.31 o
   1   4   6        996.99       1059.73         7.35 o
   2   4   6       2790.61       2874.81        20.60 o
   3   4   6       2922.16       3127.91        25.43 o
   4   4   6         64.04         64.77         4.65 o
   5   4   6          6.09          4.92         5.03 o
   6   4   6         35.58         22.69         7.33 o
   7   4   6          1.74        -10.78         7.18 o
   8   4   6          2.88        -14.45         9.63 o
   1   5   6       2238.04       2267.69        13.03 o
   2   5   6        320.14        319.03         4.28 o
   3   5   6        656.22        696.95         8.79 o
   4   5   6        144.40        148.28         6.23 o
   5   5   6         10.61         13.41         6.16 o
   6   5   6         74.31         65.31         9.20 o
   7   5   6          6.26          3.64         7.20 o
   8   5   6          9.41         -3.74         9.87 o
   0   6   6       6422.43       7095.91        59.17 o
   1   6   6        100.50         93.55         2.87 o
   2   6   6         46.02         57.95         2.33 o
   3   6   6         80.39         87.17         3.16 o
   4   6   6          0.02         -0.92         2.61 o
   5   6   6        140.06        125.34        16.82 o
   6   6   6         22.35         15.05         7.21 o
   7   6   6         13.74         12.60         7.86 o
   8   6   6         28.03         29.95        14.71 o
   1   7   6        305.81        306.08         4.08 o
   2   7   6        445.32        433.98         5.65 o
   3   7   6         59.82         73.65         4.40 o
   4   7   6          2.15          2.80         4.04 o
   5   7   6          0.78         -0.70         5.68 o
   6   7   6          2.81         10.18         6.94 o
   7   7   6          7.71          1.67         9.64 o
   8   7   6          1.22         -6.10        11.56 o
   0   8   6        133.04        165.91         5.13 o
   1   8   6         99.26         98.49         3.27 o
   2   8   6        304.08        329.29         5.67 o
   3   8   6         14.04         10.03         3.42 o
   4   8   6        127.90        133.92         7.29 o
   5   8   6        195.76        168.12        11.66 o
   6   8   6         49.62         63.05        12.21 o
   7   8   6          2.07          3.72        10.26 o
   8   8   6          2.56          7.63        11.74 o
   1   9   6        213.76        250.58         4.21 o
   2   9   6         19.00         12.55         2.42 o
   3   9   6        869.73        894.19        13.37 o
   4   9   6        279.78        269.03        16.88 o
   5   9   6          0.12         -1.27         5.82 o
   6   9   6         27.18         16.67        10.37 o
   7   9   6          0.43        -11.89         9.87 o
   8   9   6          3.91         -9.69        10.62 o
   0  10   6        397.75        420.45         9.02 o
   1  10   6          4.65          1.97         2.05 o
   2  10   6        337.98        394.12         6.72 o
   3  10   6        299.09        296.15         7.13 o
   4  10   6          0.04          5.16         5.27 o
   5  10   6         30.27         29.44        10.87 o
   6  10   6          7.85          6.73         9.83 o
   7  10   6         23.11         31.22        13.97 o
   1  11   6        306.63        305.64         5.49 o
   2  11   6        264.56        255.39         4.98 o
   3  11   6         14.10         15.09         4.19 o
   4  11   6         18.17          5.32         8.83 o
   5  11   6         11.98          7.66         9.34 o
   6  11   6         76.88         51.79        16.06 o
   7  11   6          3.30         -2.39        10.26 o
   0  12   6         64.59         70.10         5.69 o
   1  12   6          0.39         -4.23         3.40 o
   2  12   6         14.18          6.69         2.98 o
   3  12   6        112.04        107.74         7.64 o
   4  12   6          7.46         -9.09         8.69 o
   5  12   6          4.93          4.18        10.05 o
   6  12   6         15.54         13.52        10.56 o
   7  12   6          2.16         13.24        12.74 o
   1  13   6         11.60          8.54         3.92 o
   2  13   6          0.69          2.77         2.94 o
   3  13   6         30.73         26.05         4.81 o
   4  13   6          1.99          6.62         9.22 o
   5  13   6          5.78         12.10        15.96 o
   6  13   6         12.81         15.29        12.06 o
   0  14   6        383.17        385.79        14.06 o
   1  14   6        112.51        112.09         5.93 o
   2  14   6          7.27          3.22         3.49 o
   3  14   6         51.43         41.40         7.17 o
   4  14   6          1.54         -5.54         9.21 o
   5  14   6          7.48         -2.00        10.00 o
   6  14   6          1.14         -0.88        11.99 o
   1  15   6         13.80         15.66         5.03 o
   2  15   6          2.98          1.39         4.96 o
   3  15   6         86.23         95.76         9.16 o
   4  15   6          3.16        -16.40        26.78 o
   5  15   6          4.73          6.73        15.80 o
   0  16   6        195.51        196.71        14.88 o
   1  16   6         12.06          8.12         5.61 o
   2  16   6          1.31          4.58         4.92 o
   3  16   6          2.06         -8.81         6.57 o
   4  16   6          3.52         15.69        15.33 o
   1  17   6         15.90         14.04         6.44 o
   2  17   6          0.14         -5.97        11.98 o
   3  17   6          8.93         17.60        10.44 o
   0  18   6          8.02          9.42        25.48 o
   1  18   6          1.21        -14.92        15.40 o
   2  18   6         41.80         46.65        17.07 o
   1   1   7        387.58        402.06         3.87 o
   2   1   7        181.93        176.91         3.85 o
   3   1   7        681.14        739.65         9.33 o
   4   1   7        370.01        416.95        13.29 o
   5   1   7        316.80        323.03        14.07 o
   6   1   7         53.12         29.40         6.98 o
   7   1   7          0.02         -1.67         6.23 o
   8   1   7          0.01          9.84         9.02 o
   9   1   7         17.76         17.47        13.16 o
   0   2   7      16778.15      15500.32       132.88 o
   1   2   7        922.11        955.65         6.71 o
   2   2   7          0.19          0.40         1.59 o
   3   2   7       1171.92       1173.39        12.83 o
   4   2   7        335.63        362.21        10.71 o
   5   2   7          8.54          2.40         4.53 o
   6   2   7         39.94         39.40         8.44 o
   7   2   7          3.28         -5.77         6.46 o
   8   2   7         10.96         10.21         9.46 o
   9   2   7          4.25          4.38        12.20 o
   1   3   7          1.07          1.92         1.25 o
   2   3   7          1.81          0.35         1.51 o
   3   3   7        729.01        797.92         9.09 o
   4   3   7        168.48        172.19         9.93 o
   5   3   7        397.66        410.83        17.48 o
   6   3   7        186.29        185.63        10.99 o
   7   3   7          4.13         -5.88         9.98 o
   8   3   7         17.01         40.33        11.16 o
   9   3   7         12.86         18.55        12.04 o
   0   4   7       7168.66       7397.35        57.67 o
   1   4   7        111.37        134.18         2.53 o
   2   4   7       1407.55       1590.27        12.33 o
   3   4   7        228.35        269.72         5.06 o
   4   4   7        320.01        354.97         9.05 o
   5   4   7         69.23         47.54         7.41 o
   6   4   7         27.33         15.19         7.14 o
   7   4   7          2.41          6.53         7.36 o
   8   4   7          0.15         11.43         9.51 o
   1   5   7        872.67        917.33         7.27 o
   2   5   7       1250.50       1248.01         9.70 o
   3   5   7        733.98        820.44         9.87 o
   4   5   7         57.78         59.36         4.55 o
   5   5   7         31.57         21.41         6.60 o
   6   5   7         15.69         18.47         7.68 o
   7   5   7          9.00         15.82         7.89 o
   8   5   7         13.07          4.59        11.23 o
   0   6   7        859.52        760.88        10.53 o
   1   6   7       2343.20       2539.85        15.29 o
   2   6   7         64.75         71.30         2.45 o
   3   6   7         23.44         42.69         2.67 o
   4   6   7         26.24         30.94         4.04 o
   5   6   7         21.30         13.92         6.29 o
   6   6   7          6.24         14.00        11.24 o
   7   6   7          0.40         -3.28         7.39 o
   8   6   7         16.34         17.20        11.31 o
   1   7   7        487.87        501.86         5.33 o
   2   7   7        330.62        346.00         5.34 o
   3   7   7         62.34         61.64         4.37 o
   4   7   7        195.14        176.92         4.96 o
   5   7   7        138.00        157.44        15.62 o
   6   7   7        310.96        325.54        30.08 o
   7   7   7          6.16         15.39        10.93 o
   8   7   7          5.59         -9.24        10.84 o
   0   8   7        587.48        583.40        12.67 o
   1   8   7        566.44        611.62         6.18 o
   2   8   7        410.77        446.21         6.07 o
   3   8   7         72.40         80.51         5.05 o
   4   8   7        447.91        484.50        12.38 o
   5   8   7          0.81          6.49         7.83 o
   6   8   7          0.21         -4.84         6.50 o
   7   8   7          6.66         11.56        11.49 o
   8   8   7         10.48         10.47        12.45 o
   1   9   7         60.81         64.35         3.41 o
   2   9   7         69.35         57.86         2.98 o
   3   9   7         23.03         35.90         4.72 o
   4   9   7        246.99        238.13        10.98 o
   5   9   7          0.25          0.84         5.76 o
   6   9   7          3.43          3.41         9.02 o
   7   9   7          0.91         -6.28        10.37 o
   0  10   7          1.08          0.98         3.45 o
   1  10   7         31.21         32.24         2.65 o
   2  10   7        218.71        206.60         4.81 o
   3  10   7          0.02         -0.25         3.40 o
   4  10   7          0.51          5.27         8.92 o
   5  10   7          6.42         -2.87         8.86 o
   6  10   7         87.57        112.03        20.82 o
   7  10   7          0.24          6.78        10.49 o
   1  11   7        191.75        178.11         4.17 o
   2  11   7         21.97         17.49         4.06 o
   3  11   7        183.11        201.82         8.01 o
   4  11   7         57.14         54.06        17.30 o
   5  11   7         38.89         45.56        12.11 o
   6  11   7         29.49         36.47        12.01 o
   7  11   7         20.51         31.94        13.02 o
   0  12   7        541.67        507.90        11.21 o
   1  12   7        272.67        269.30         6.36 o
   2  12   7        202.35        209.47         5.93 o
   3  12   7         79.80         70.90         6.99 o
   4  12   7         34.50         29.24        10.43 o
   5  12   7         61.11         89.09        17.30 o
   6  12   7          1.22          1.48        10.67 o
   1  13   7          7.49          4.99         3.79 o
   2  13   7         14.68         13.41         3.32 o
   3  13   7          0.77          7.53         4.40 o
   4  13   7          2.97          4.27         9.08 o
   5  13   7         77.37         98.94        16.48 o
   6  13   7          0.02         14.95        11.41 o
   0  14   7          0.03         -5.81         6.51 o
   1  14   7          3.23          6.21         4.34 o
   2  14   7          1.73         -1.30         4.12 o
   3  14   7          3.33          6.28         5.47 o
   4  14   7         20.72         33.13        11.29 o
   5  14   7          0.28          0.23        10.38 o
   1  15   7          1.01          0.08         5.02 o
   2  15   7         54.17         70.81         6.40 o
   3  15   7         18.85         24.39         5.35 o
   4  15   7         29.59         34.97        12.80 o
   5  15   7          6.99         14.06        11.79 o
   0  16   7        328.01        330.47        21.04 o
   1  16   7          0.92         -4.33         5.43 o
   2  16   7          0.43         -3.11         5.21 o
   3  16   7         12.12          4.81        13.47 o
   4  16   7          0.75          0.70        16.02 o
   1  17   7          1.99         -0.50         6.09 o
   2  17   7         10.85         -0.59         7.94 o
   3  17   7          9.42         -7.04        12.99 o
   0  18   7         56.59         63.25        14.96 o
   1  18   7         10.35          7.16        13.45 o
   2  18   7          6.92         -0.75        13.62 o
   0   0   8       6939.58       7047.64        88.12 o
   1   0   8        296.02        385.17         5.74 o
   2   0   8         63.73         61.75         3.71 o
   3   0   8        106.63         92.56         5.69 o
   4   0   8          4.92         -0.48         5.47 o
   5   0   8        326.77        324.34        20.33 o
   6   0   8        457.03        490.73        25.05 o
   7   0   8         73.60         61.67        12.98 o
   8   0   8          8.64         -4.65        10.93 o
   9   0   8         84.60         84.62        24.66 o
   1   1   8       1493.47       1364.93         9.23 o
   2   1   8        148.47        112.64         3.17 o
   3   1   8        700.66        688.58        10.00 o
   4   1   8        136.11        144.70         8.67 o
   5   1   8         66.67         59.55         7.13 o
   6   1   8         56.70         70.08         8.60 o
   7   1   8         51.76         60.58         9.23 o
   8   1   8         40.18         30.80        10.24 o
   9   1   8          7.05         28.61        14.11 o
   0   2   8        829.59        808.76        10.26 o
   1   2   8        768.22        754.19         5.75 o
   2   2   8         20.01         27.15         2.31 o
   3   2   8         28.02         28.89         2.53 o
   4   2   8        120.64        135.29         7.56 o
   5   2   8         67.83         69.84         7.51 o
   6   2   8         25.79         28.08         6.92 o
   7   2   8          1.85         15.40         7.13 o
   8   2   8          5.58          3.55         8.63 o
   9   2   8          2.94         19.83        13.69 o
   1   3   8         66.52         68.43         2.10 o
   2   3   8        673.58        703.06         7.11 o
   3   3   8        503.00        545.93         6.96 o
   4   3   8         28.76         39.10         4.40 o
   5   3   8         78.17         65.48         7.34 o
   6   3   8          2.69         -0.56         5.36 o
   7   3   8         27.72         28.09         9.45 o
   8   3   8          0.54         -5.07         8.28 o
   0   4   8        642.96        586.20         8.92 o
   1   4   8       1020.87       1114.31         8.07 o
   2   4   8        521.82        515.03         6.24 o
   3   4   8         84.09         70.07         3.85 o
   4   4   8         38.46         31.10         5.44 o
   5   4   8        238.79        234.12        13.38 o
   6   4   8          0.55          7.17         6.71 o
   7   4   8          3.74          4.76         7.37 o
   8   4   8          6.25          8.01         9.51 o
   1   5   8       2169.17       2401.18        15.14 o
   2   5   8        622.39        618.86         5.92 o
   3   5   8       2231.33       2268.25        23.83 o
   4   5   8         89.77         83.34         7.09 o
   5   5   8          1.17         -2.06         5.73 o
   6   5   8         28.24         33.71         8.40 o
   7   5   8         50.09         45.47        12.01 o
   8   5   8          7.24         -0.71         8.74 o
   0   6   8        470.39        487.56         9.87 o
   1   6   8        103.01        118.02         2.83 o
   2   6   8         55.02         65.98         2.47 o
   3   6   8        455.28        452.51         7.57 o
   4   6   8        689.73        704.35        12.12 o
   5   6   8         27.45         16.50         6.54 o
   6   6   8        117.99        129.20        16.08 o
   7   6   8         13.53         16.98         8.35 o
   8   6   8         14.60         11.69        11.64 o
   1   7   8         62.73         60.13         2.37 o
   2   7   8        199.66        187.51         3.78 o
   3   7   8        141.81        175.35         6.48 o
   4   7   8        241.69        277.39         7.23 o
   5   7   8         19.80         32.02         7.32 o
   6   7   8          4.73         19.96         7.96 o
   7   7   8          0.27         16.34        10.81 o
   8   7   8          4.82         -0.71        11.43 o
   0   8   8        114.85        114.41         5.11 o
   1   8   8        226.23        263.01         5.11 o
   2   8   8        129.28        131.01         3.47 o
   3   8   8         17.55          5.81         3.60 o
   4   8   8        136.37        123.71         7.46 o
   5   8   8         68.42         83.27        11.19 o
   6   8   8          3.01          3.11         6.95 o
   7   8   8          2.94         -0.43        10.43 o
   8   8   8         17.61         29.70        13.15 o
   1   9   8         32.70         48.43         2.70 o
   2   9   8         17.60         10.94         2.69 o
   3   9   8        758.65        785.69        10.61 o
   4   9   8         40.35         29.45         9.13 o
   5   9   8         28.28         30.55         9.77 o
   6   9   8         22.25         17.86        10.89 o
   7   9   8          4.46         -7.02        10.53 o
   0  10   8         76.59         85.03         5.32 o
   1  10   8        261.46        280.34         4.84 o
   2  10   8        434.77        398.69         6.31 o
   3  10   8        150.17        139.37         6.28 o
   4  10   8         47.91         34.37         7.24 o
   5  10   8        263.28        255.80        20.38 o
   6  10   8          0.68          4.89         9.36 o
   7  10   8          0.05         -2.35        10.60 o
   1  11   8        119.59        118.37         4.53 o
   2  11   8        236.21        214.70         5.78 o
   3  11   8        428.15        420.09        19.23 o
   4  11   8          0.01         -7.95         7.91 o
   5  11   8         41.80         32.12        11.49 o
   6  11   8          5.70         20.14        11.44 o
   7  11   8          7.14         20.44        12.73 o
   0  12   8          8.46          2.31         5.72 o
   1  12   8         11.83         11.02         3.58 o
   2  12   8         84.58         75.01         4.15 o
   3  12   8          0.27          2.87         4.32 o
   4  12   8          0.70          0.27         9.28 o
   5  12   8         66.73         59.86        13.49 o
   6  12   8         20.94         17.44        11.40 o
   1  13   8         67.95         55.60         4.86 o
   2  13   8         23.15         33.03         4.73 o
   3  13   8         37.28         40.55         5.11 o
   4  13   8         14.48         11.27         9.88 o
   5  13   8         42.98         29.49        11.84 o
   6  13   8         12.43          0.24        11.62 o
   0  14   8          8.22          0.53         7.34 o
   1  14   8         50.05         53.79         5.20 o
   2  14   8         28.00         29.51         4.89 o
   3  14   8         12.77          5.04         4.64 o
   4  14   8          8.01          6.98         9.72 o
   5  14   8         40.47         67.51        14.69 o
   1  15   8          1.35         -1.79         5.12 o
   2  15   8         15.91         17.08         5.87 o
   3  15   8        138.10        147.11         7.54 o
   4  15   8          4.46          7.52        10.65 o
   5  15   8          0.00        -14.04        10.61 o
   0  16   8        101.62        135.89        16.98 o
   1  16   8          8.11          9.83         6.36 o
   2  16   8          0.38         -2.62         7.80 o
   3  16   8          0.63        -20.77        14.93 o
   4  16   8          1.94        -14.89         9.93 o
   1  17   8          3.33         -0.16        10.07 o
   2  17   8          1.03         -0.15         9.88 o
   3  17   8         30.34          1.52        20.80 o
   0  18   8          9.24          9.23        14.01 o
   1  18   8          2.16        -12.89        19.11 o
   1   1   9       1461.00       1395.33        10.12 o
   2   1   9        143.04        136.33         3.25 o
   3   1   9          0.21          0.96         2.20 o
   4   1   9          3.37          4.31         3.92 o
   5   1   9         14.11         25.56         6.05 o
   6   1   9        104.89        118.69        12.98 o
   7   1   9        119.47        115.92        11.34 o
   8   1   9          0.00        -11.94         8.42 o
   0   2   9          0.02         -0.82         1.33 o
   1   2   9       2230.59       2368.00        15.25 o
   2   2   9       3321.39       3396.07        24.95 o
   3   2   9         56.48         44.38         2.94 o
   4   2   9        244.18        221.62        14.25 o
   5   2   9         43.91         55.85         7.05 o
   6   2   9          7.39          7.76         6.26 o
   7   2   9         32.49         36.03        10.15 o
   8   2   9          0.50         23.52         9.79 o
   1   3   9         69.64         68.31         2.28 o
   2   3   9        297.63        269.45         4.32 o
   3   3   9        270.34        308.87         6.16 o
   4   3   9        785.06        856.66        16.42 o
   5   3   9        397.84        461.75        14.48 o
   6   3   9         83.08        104.03         9.67 o
   7   3   9         62.55         59.29        10.87 o
   8   3   9          1.27          7.46         9.39 o
   0   4   9        348.23        296.37         9.08 o
   1   4   9       2926.43       3097.28        18.80 o
   2   4   9        116.66         86.78         2.69 o
   3   4   9         40.63         33.29         3.58 o
   4   4   9        215.36        222.51        10.31 o
   5   4   9         18.91         18.46         7.89 o
   6   4   9         35.33         27.13         7.62 o
   7   4   9         11.99         11.52         8.32 o
   8   4   9          0.87         -7.36         8.94 o
   1   5   9        126.30        157.26         3.25 o
   2   5   9         24.26         23.47         1.88 o
   3   5   9         62.65         66.28         4.63 o
   4   5   9        184.05        186.47         6.79 o
   5   5   9         74.30         71.64         9.09 o
   6   5   9         19.04         15.91         7.10 o
   7   5   9         33.24         20.21         8.64 o
   8   5   9          0.01         -2.29         9.38 o
   0   6   9        799.24        917.26        11.94 o
   1   6   9         72.92         89.26         2.71 o
   2   6   9          0.11         -0.65         1.70 o
   3   6   9          4.51         -1.09         2.41 o
   4   6   9        183.53        173.28         8.35 o
   5   6   9        194.57        155.01        14.87 o
   6   6   9         23.07         24.14         7.74 o
   7   6   9         29.56         28.68         9.39 o
   8   6   9          4.01          6.74        10.98 o
   1   7   9       2486.88       2577.30        16.39 o
   2   7   9         32.33         36.04         2.52 o
   3   7   9        141.93        130.18         4.95 o
   4   7   9        248.96        228.58         8.88 o
   5   7   9       1063.59       1145.59        28.85 o
   6   7   9         37.24         31.84         8.05 o
   7   7   9         34.58         39.52        12.50 o
   8   7   9         35.98         41.14        13.97 o
   0   8   9        373.25        396.73         9.48 o
   1   8   9        254.95        247.90         4.16 o
   2   8   9        165.72        148.05         3.85 o
   3   8   9          6.53          2.07         2.48 o
   4   8   9         28.61         34.18         6.43 o
   5   8   9         31.44         22.41         7.15 o
   6   8   9          1.60          4.97         6.97 o
   7   8   9         80.15         98.84        40.05 o
   8   8   9         17.27         17.88        12.65 o
   1   9   9         21.91         23.64         2.51 o
   2   9   9          0.06         -1.44         2.36 o
   3   9   9        100.18         98.97         6.75 o
   4   9   9         32.59         16.17         6.55 o
   5   9   9         30.47         16.48         6.91 o
   6   9   9         34.48         35.73        12.27 o
   7   9   9          5.22          1.65        10.87 o
   0  10   9         70.07         82.56         5.37 o
   1  10   9        446.20        459.82         6.84 o
   2  10   9        506.22        464.44         7.23 o
   3  10   9         46.64         48.26         6.92 o
   4  10   9          0.54         -0.16         7.82 o
   5  10   9          2.29          0.42         9.29 o
   6  10   9          4.54         -5.65         9.20 o
   7  10   9         17.22         -3.80        11.85 o
   1  11   9         15.41         14.95         3.01 o
   2  11   9          1.76          2.41         2.98 o
   3  11   9          3.09          0.76         4.31 o
   4  11   9          1.08         12.41         9.55 o
   5  11   9         97.93         82.15        13.64 o
   6  11   9          6.88         -0.32        10.29 o
   7  11   9          0.06          5.94        14.05 o
   0  12   9        178.35        176.02         7.57 o
   1  12   9        736.87        798.39        10.64 o
   2  12   9        417.98        390.78         9.95 o
   3  12   9         10.40          7.84         4.77 o
   4  12   9         45.69         54.31        12.11 o
   5  12   9          0.21          3.60        10.19 o
   6  12   9         17.43          2.57        10.99 o
   1  13   9        642.82        607.29        12.19 o
   2  13   9         70.41         66.87         5.39 o
   3  13   9        116.01        129.19         8.99 o
   4  13   9          1.63         -5.57         8.29 o
   5  13   9          0.74          2.60        10.64 o
   6  13   9         22.18         40.45        13.85 o
   0  14   9          0.24         -5.68         7.77 o
   1  14   9        208.58        220.43         7.46 o
   2  14   9          1.18         -0.03         4.30 o
   3  14   9         23.32         33.97         7.39 o
   4  14   9          5.28        -12.08        12.76 o
   5  14   9        146.61        211.39        28.25 o
   1  15   9         39.27         33.81         6.43 o
   2  15   9         11.34          6.71         6.29 o
   3  15   9         72.78         85.93         7.42 o
   4  15   9         16.46         32.13        12.09 o
   5  15   9          0.02         -7.82        10.96 o
   0  16   9          4.74         10.03        11.80 o
   1  16   9         10.72         10.26         6.63 o
   2  16   9          1.92         -1.12        10.92 o
   3  16   9         20.57         -0.92         9.05 o
   4  16   9          0.32        -20.45        17.35 o
   1  17   9         57.84         52.31        12.08 o
   2  17   9          4.05         -1.57        10.89 o
   3  17   9         22.80         38.71        59.05 o
   0  18   9         60.88          8.07        30.71 o
   1  18   9         10.52          5.65        13.74 o
   0   0  10          7.13          2.94         3.29 o
   1   0  10        759.47        786.04         9.72 o
   2   0  10          2.57          0.58         2.60 o
   3   0  10        532.76        500.49        12.67 o
   4   0  10          2.50          3.40         5.26 o
   5   0  10         14.61         33.69         9.23 o
   6   0  10        170.24        189.15        17.40 o
   7   0  10         21.63         32.90        11.61 o
   8   0  10         65.13         50.77        20.31 o
   1   1  10         69.17         96.29         2.60 o
   2   1  10          8.65          7.88         1.87 o
   3   1  10        656.50        665.74         9.06 o
   4   1  10         82.89         72.99         5.50 o
   5   1  10         27.94         45.07         7.26 o
   6   1  10         32.30         30.21         7.82 o
   7   1  10         95.68        117.42        11.31 o
   8   1  10          0.28         -3.54         8.27 o
   0   2  10        156.55        119.90         4.45 o
   1   2  10         10.37          8.58         1.73 o
   2   2  10        425.06        422.34         5.29 o
   3   2  10        182.95        176.59         6.15 o
   4   2  10         49.36         43.44         4.90 o
   5   2  10          3.41          8.31         5.33 o
   6   2  10          0.81         -6.15         6.35 o
   7   2  10          4.68          1.10        12.34 o
   8   2  10          0.76          3.32         8.90 o
   1   3  10        604.23        563.93         5.62 o
   2   3  10          9.53          4.31         1.97 o
   3   3  10       1063.08       1086.04        12.71 o
   4   3  10         32.64         39.89         4.72 o
   5   3  10          6.87          3.32         5.09 o
   6   3  10         15.85         18.66         6.63 o
   7   3  10          0.46          3.19         7.82 o
   8   3  10          0.00          7.86         9.17 o
   0   4  10        419.43        422.96        14.11 o
   1   4  10       4098.68       4057.28        23.46 o
   2   4  10        578.60        587.78         5.81 o
   3   4  10          9.95          7.16         3.19 o
   4   4  10         58.57         48.02         4.96 o
   5   4  10        198.52        194.96        19.82 o
   6   4  10         10.65          7.80         7.85 o
   7   4  10          7.42          0.39         7.84 o
   8   4  10          2.14         -1.61         9.58 o
   1   5  10          3.72          2.88         1.78 o
   2   5  10        315.78        297.94         4.29 o
   3   5  10       1612.44       1704.25        18.56 o
   4   5  10        335.82        325.34        13.95 o
   5   5  10         30.13         46.30         8.21 o
   6   5  10          0.14         -5.62         6.04 o
   7   5  10         55.45         49.63        10.96 o
   8   5  10          1.43          8.78         9.72 o
   0   6  10          3.51          2.04         2.63 o
   1   6  10        385.86        420.73         5.24 o
   2   6  10         16.37         16.94         2.16 o
   3   6  10        144.08        136.55         6.09 o
   4   6  10        399.96        405.09        10.82 o
   5   6  10         43.92         43.09        10.94 o
   6   6  10         19.86         20.17         7.77 o
   7   6  10          7.08          6.72         8.10 o
   8   6  10          9.28         38.73        14.98 o
   1   7  10         36.21         39.01         2.45 o
   2   7  10          7.80          5.33         2.09 o
   3   7  10         71.56         67.40         4.30 o
   4   7  10          3.53          5.59         3.48 o
   5   7  10          1.55          0.60         7.64 o
   6   7  10          2.14          9.46         7.67 o
   7   7  10         39.94         41.71        12.94 o
   8   7  10          0.18          6.75        12.09 o
   0   8  10        144.88        154.76         8.03 o
   1   8  10        173.82        171.49         3.88 o
   2   8  10         89.23         91.51         3.45 o
   3   8  10         38.47         42.32         3.82 o
   4   8  10        335.30        353.25        13.33 o
   5   8  10         42.70         53.22         8.80 o
   6   8  10          0.26         -4.32         8.16 o
   7   8  10         31.49         38.33        13.82 o
   1   9  10          0.61          1.02         2.57 o
   2   9  10        483.68        471.54         9.36 o
   3   9  10       1020.21        995.35        14.35 o
   4   9  10         56.78         67.76         8.56 o
   5   9  10         14.02         16.99         7.51 o
   6   9  10          0.24         -5.32         9.28 o
   7   9  10          1.02          2.87        10.89 o
   0  10  10        129.50        112.95         5.73 o
   1  10  10       1615.70       1637.52        12.87 o
   2  10  10        221.70        216.17         5.15 o
   3  10  10         28.34         31.93         5.24 o
   4  10  10          1.82          7.91         6.34 o
   5  10  10        283.70        279.26        21.08 o
   6  10  10         19.84         25.39        11.94 o
   7  10  10          6.43         -1.49        10.86 o
   1  11  10        682.89        719.48         8.94 o
   2  11  10         30.79         41.81         4.44 o
   3  11  10        626.59        609.42        20.44 o
   4  11  10          2.52          6.42         6.38 o
   5  11  10          5.56          0.51        10.35 o
   6  11  10          4.48         19.74        11.39 o
   7  11  10          1.84         -8.52        11.53 o
   0  12  10         67.50         76.68         6.32 o
   1  12  10        245.56        222.43         6.46 o
   2  12  10         38.66         31.13         4.40 o
   3  12  10         73.00         69.87         6.58 o
   4  12  10          0.35         -4.11         8.82 o
   5  12  10          0.27        -13.04         8.69 o
   6  12  10          2.16         -5.30        10.73 o
   1  13  10          7.04          2.82         4.09 o
   2  13  10          1.34         -1.19         3.74 o
   3  13  10          8.83         13.00         6.05 o
   4  13  10          4.64          1.43         9.37 o
   5  13  10          8.18         -8.30        10.11 o
   6  13  10          0.49         -2.19        11.79 o
   0  14  10          0.06         -4.19         7.18 o
   1  14  10         47.14         51.73         5.41 o
   2  14  10          3.10         -2.30         4.31 o
   3  14  10         24.25         28.70         6.98 o
   4  14  10          0.47          1.52         9.33 o
   5  14  10         10.39         23.63        12.32 o
   1  15  10         11.42         -5.98         5.82 o
   2  15  10          3.29          0.69         6.81 o
   3  15  10        290.71        319.19        15.42 o
   4  15  10         11.42         15.48        11.64 o
   0  16  10         17.36         16.85        21.67 o
   1  16  10        146.54        177.21        11.23 o
   2  16  10          0.04         -1.56         6.09 o
   3  16  10          0.87          1.56         8.54 o
   4  16  10          1.52        -20.49        13.66 o
   1  17  10         47.88         39.03        25.57 o
   2  17  10          0.01         -3.58        11.38 o
   0  18  10          2.01        -18.93        29.98 o
   1   1  11       2376.56       2395.86        15.82 o
   2   1  11         66.88         75.14         2.93 o
   3   1  11        306.51        309.95         8.61 o
   4   1  11         13.11         13.88         4.36 o
   5   1  11        137.38        156.39        10.54 o
   6   1  11        225.36        199.68        12.85 o
   7   1  11        196.64        181.62        16.00 o
   8   1  11          0.25        -11.31        10.08 o
   0   2  11          4.88         -1.01         1.49 o
   1   2  11        559.84        588.55         5.98 o
   2   2  11         39.52         39.11         2.44 o
   3   2  11        314.61        341.99         7.21 o
   4   2  11        132.11        118.77         6.76 o
   5   2  11         51.08         55.49         8.86 o
   6   2  11         16.44          7.87         6.12 o
   7   2  11         24.68          9.74         8.66 o
   8   2  11          2.90         -1.84         9.14 o
   1   3  11       5682.35       5670.88        33.95 o
   2   3  11        722.54        682.57         6.70 o
   3   3  11        173.76        226.31         6.11 o
   4   3  11         88.56        102.19         6.16 o
   5   3  11        221.03        237.66        12.42 o
   6   3  11          0.10          2.63         7.29 o
   7   3  11         16.64          4.46         8.61 o
   8   3  11          5.60        -11.34         8.73 o
   0   4  11       4775.77       4957.46        66.96 o
   1   4  11       2531.93       2547.34        15.96 o
   2   4  11          3.64         -0.06         1.61 o
   3   4  11          0.16         -3.67         3.41 o
   4   4  11          1.91         -1.24         4.34 o
   5   4  11        623.56        613.80        28.64 o
   6   4  11          1.45          8.90         7.80 o
   7   4  11         19.57         22.84         9.93 o
   8   4  11          0.42          7.48         9.93 o
   1   5  11       1564.75       1653.16        11.83 o
   2   5  11          1.88          0.81         1.85 o
   3   5  11        229.25        235.36         6.55 o
   4   5  11         15.76         17.84         4.89 o
   5   5  11        364.75        308.51        23.38 o
   6   5  11         18.80         16.67         8.34 o
   7   5  11         81.58         79.52        16.01 o
   8   5  11          2.42         17.35        10.68 o
   0   6  11        675.74        721.87        11.77 o
   1   6  11       3915.88       4016.53        24.73 o
   2   6  11         53.77         57.32         2.95 o
   3   6  11          3.03          1.19         2.99 o
   4   6  11         31.50         31.70         4.83 o
   5   6  11         31.88         30.42         8.12 o
   6   6  11          4.41         -6.00         6.56 o
   7   6  11         79.26         79.07        22.17 o
   8   6  11          1.71         -1.05        12.09 o
   1   7  11        405.13        461.84         5.89 o
   2   7  11         10.17          7.06         2.25 o
   3   7  11        491.21        518.74         8.41 o
   4   7  11          4.51          4.16         3.59 o
   5   7  11          4.37          8.76         6.96 o
   6   7  11          0.25          4.26        10.43 o
   7   7  11         39.75         33.22        12.94 o
   8   7  11          0.71         13.36        14.98 o
   0   8  11        384.82        386.50        10.12 o
   1   8  11       2096.39       2187.34        15.46 o
   2   8  11          1.24         -0.67         2.25 o
   3   8  11          0.45         -0.33         3.74 o
   4   8  11          1.22         -2.83         5.99 o
   5   8  11          0.85         -2.60         6.56 o
   6   8  11          0.12         -3.10         7.32 o
   7   8  11        102.94        149.54        18.35 o
   1   9  11        535.04        529.19         6.83 o
   2   9  11        119.00        121.67         4.10 o
   3   9  11         29.93         27.42         4.60 o
   4   9  11          6.98          8.39         6.53 o
   5   9  11        258.73        286.36        35.81 o
   6   9  11         29.65         20.34        11.51 o
   7   9  11          1.61          5.96        10.93 o
   0  10  11         83.30         89.50         5.47 o
   1  10  11        696.20        676.20         8.08 o
   2  10  11          5.91          2.99         2.87 o
   3  10  11         24.88         20.28         5.10 o
   4  10  11         16.90         12.07         9.35 o
   5  10  11         52.81         36.51        11.51 o
   6  10  11          9.66         19.12        11.42 o
   7  10  11          8.35         16.86        12.17 o
   1  11  11        958.75        955.28        10.56 o
   2  11  11        126.73        104.47         5.50 o
   3  11  11         24.33         36.91         5.61 o
   4  11  11          0.77         -0.59         6.28 o
   5  11  11         37.35         20.00        10.85 o
   6  11  11          0.45        -14.42         9.61 o
   0  12  11          3.42          5.32         4.52 o
   1  12  11        305.61        299.17         7.81 o
   2  12  11          6.80          5.61         3.89 o
   3  12  11         96.81         80.02         9.37 o
   4  12  11         10.40          0.62         8.72 o
   5  12  11         20.46         29.80        12.51 o
   6  12  11         18.51         17.58        12.90 o
   1  13  11        557.37        555.61        10.60 o
   2  13  11         18.55         17.31         4.80 o
   3  13  11        160.61        168.19        10.22 o
   4  13  11          1.19         -7.72         9.25 o
   5  13  11         76.64        112.32        16.33 o
   0  14  11         11.15         13.13         9.73 o
   1  14  11        228.55        244.99         8.47 o
   2  14  11          3.08         -5.64         4.51 o
   3  14  11          3.89          5.10         6.47 o
   4  14  11         17.47         34.29        11.22 o
   5  14  11          9.01          0.52        13.92 o
   1  15  11          1.34          0.27         5.99 o
   2  15  11          4.72          1.40         4.85 o
   3  15  11         40.37         57.36        16.07 o
   4  15  11          0.63          6.33        11.27 o
   0  16  11          7.73         10.36        12.24 o
   1  16  11         14.65          8.04         7.50 o
   2  16  11          2.79         -3.31         6.25 o
   3  16  11          0.67         -0.93         8.43 o
   1  17  11         32.64         15.86        14.14 o
   2  17  11          1.30        -32.58        21.72 o
   0   0  12         32.18         52.06         7.84 o
   1   0  12         44.95         46.84         3.14 o
   2   0  12        217.96        213.85         6.38 o
   3   0  12          2.05         15.15         4.66 o
   4   0  12         14.14          1.71         6.79 o
   5   0  12        241.89        238.59        18.43 o
   6   0  12        215.42        213.12        18.98 o
   7   0  12        227.20        205.23        24.66 o
   8   0  12         12.95         30.95        17.41 o
   1   1  12       1046.57       1166.49         9.31 o
   2   1  12         29.80         19.29         2.49 o
   3   1  12         24.25         30.92         3.28 o
   4   1  12        208.36        236.32         9.19 o
   5   1  12        159.63        156.64        10.79 o
   6   1  12          3.97         -0.03         5.95 o
   7   1  12         31.99         36.95        10.23 o
   8   1  12          7.58          7.95        11.42 o
   0   2  12        119.14        170.35         5.68 o
   1   2  12        825.47        852.30         7.67 o
   2   2  12        382.15        415.32         5.98 o
   3   2  12        805.89        829.77        11.43 o
   4   2  12         59.31         63.58         5.76 o
   5   2  12          4.30          4.25         5.49 o
   6   2  12          4.69         11.26         6.64 o
   7   2  12         24.10         21.54         9.77 o
   8   2  12          1.86          7.89        11.08 o
   1   3  12        242.34        225.44         4.13 o
   2   3  12        121.65        128.61         3.15 o
   3   3  12        858.81        937.42        12.36 o
   4   3  12          7.09         10.88         3.85 o
   5   3  12          6.18          7.17         5.28 o
   6   3  12          8.30         -1.25         7.25 o
   7   3  12         27.59         39.08        10.77 o
   8   3  12          0.00          4.34         9.69 o
   0   4  12        212.66        178.05         8.47 o
   1   4  12        174.33        213.43         3.97 o
   2   4  12        368.39        372.46         5.78 o
   3   4  12          0.49          6.16         3.71 o
   4   4  12          5.49          9.62         4.74 o
   5   4  12         62.92         47.10         9.10 o
   6   4  12          0.13         -3.15         7.24 o
   7   4  12         21.46         27.57        10.76 o
   8   4  12          3.35          0.49         9.80 o
   1   5  12       2818.72       2832.67        18.26 o
   2   5  12         68.14         53.26         2.76 o
   3   5  12          4.99          0.67         3.26 o
   4   5  12        148.42        150.59         8.28 o
   5   5  12          1.16          5.52         6.99 o
   6   5  12          2.74         -3.34         7.00 o
   7   5  12         30.95         28.26        10.21 o
   8   5  12          0.52          5.42        10.57 o
   0   6  12        656.79        735.98        12.85 o
   1   6  12        882.08        921.67         8.42 o
   2   6  12        124.25        123.74         3.71 o
   3   6  12         55.30         56.82         4.49 o
   4   6  12          7.59          5.94         5.14 o
   5   6  12         91.32         78.92        12.35 o
   6   6  12         15.37          9.76         8.30 o
   7   6  12          0.96         10.04         9.29 o
   8   6  12         11.27          2.96        20.55 o
   1   7  12          1.21          4.28         2.21 o
   2   7  12         70.85         65.60         3.29 o
   3   7  12          6.62          9.05         3.03 o
   4   7  12         45.15         35.29         5.09 o
   5   7  12          3.51          5.66         6.70 o
   6   7  12         19.05         16.42         8.12 o
   7   7  12         24.79         26.61        14.04 o
   0   8  12         87.01         86.82         6.23 o
   1   8  12        807.61        826.82         8.55 o
   2   8  12         10.54         13.91         2.90 o
   3   8  12         19.52         15.71         3.43 o
   4   8  12         50.72         57.51         8.69 o
   5   8  12        322.96        354.87        23.85 o
   6   8  12          5.96         -1.56         7.46 o
   7   8  12          1.61        -11.92        11.32 o
   1   9  12        686.00        721.57         8.99 o
   2   9  12          7.36          7.93         2.77 o
   3   9  12        469.49        446.40        11.03 o
   4   9  12          4.73          2.17         6.28 o
   5   9  12          1.75          6.01         7.36 o
   6   9  12          4.55         20.91        10.77 o
   7   9  12          0.03         10.09        11.88 o
   0  10  12         10.26          3.14         3.83 o
   1  10  12        386.38        395.34         7.32 o
   2  10  12         69.98         62.40         4.21 o
   3  10  12         80.46         60.34         6.19 o
   4  10  12         25.94         57.44        13.12 o
   5  10  12          4.00          0.19        10.22 o
   6  10  12          1.48          6.19        11.79 o
   7  10  12         28.24         28.92        13.93 o
   1  11  12         48.20         60.19         4.44 o
   2  11  12          0.23          0.25         3.86 o
   3  11  12        214.38        183.11        13.85 o
   4  11  12          2.78         -7.83         5.97 o
   5  11  12         13.55         14.55        10.82 o
   6  11  12          2.33         12.29        11.75 o
   0  12  12          4.10          4.93         4.78 o
   1  12  12        150.54        139.04         7.15 o
   2  12  12          0.00         -3.87         3.77 o
   3  12  12        105.00        104.18         7.51 o
   4  12  12          8.00          1.00         9.73 o
   5  12  12          0.01        -13.01         9.42 o
   6  12  12          0.05          1.42        11.94 o
   1  13  12        126.54        117.67         6.51 o
   2  13  12          4.10          1.46         4.13 o
   3  13  12         10.34          6.32         6.34 o
   4  13  12          0.47        -10.30         9.17 o
   5  13  12         28.97         34.81        13.00 o
   0  14  12          1.89         12.20        11.27 o
   1  14  12         25.88         38.87         5.44 o
   2  14  12          0.70         -6.60         4.54 o
   3  14  12         10.41          5.84         6.45 o
   4  14  12          1.45         -3.80        10.02 o
   5  14  12          1.27         18.12        13.07 o
   1  15  12         20.42         17.70         6.76 o
   2  15  12          0.39          0.72         4.93 o
   3  15  12         77.71         64.71        11.52 o
   4  15  12          7.53         14.45        12.21 o
   0  16  12          1.90        -10.58        11.15 o
   1  16  12         25.17         14.04         8.87 o
   2  16  12         13.09          9.49         7.64 o
   3  16  12         18.03         12.96        10.50 o
   1  17  12        109.59        139.58        18.93 o
   2  17  12          1.80        -36.63        24.42 o
   1   1  13        319.91        392.66         5.67 o
   2   1  13          4.50          3.00         2.39 o
   3   1  13        650.75        703.13        12.94 o
   4   1  13        106.24         98.34         6.88 o
   5   1  13        151.79        149.47        10.90 o
   6   1  13        319.19        312.48        16.12 o
   7   1  13         30.92         34.60         9.77 o
   8   1  13          5.50         -1.46        11.22 o
   0   2  13       2310.71       2417.72        41.89 o
   1   2  13        163.13        178.88         3.84 o
   2   2  13        283.31        252.91         4.25 o
   3   2  13        670.49        727.72        10.38 o
   4   2  13         44.84         57.94         5.37 o
   5   2  13         33.42          9.72         6.42 o
   6   2  13        105.91        118.55        13.28 o
   7   2  13         11.28         -4.30         8.43 o
   8   2  13          3.49         -2.62        10.39 o
   1   3  13        134.04        188.47         3.99 o
   2   3  13         72.92         56.54         2.71 o
   3   3  13        113.18        136.50         5.50 o
   4   3  13        104.29        107.28         6.28 o
   5   3  13         12.65         16.67         5.62 o
   6   3  13          1.79          8.57         7.58 o
   7   3  13         65.84         89.43        13.46 o
   8   3  13          3.40         -7.86        10.53 o
   0   4  13       1933.09       1917.48        21.89 o
   1   4  13        165.73        171.08         3.81 o
   2   4  13         56.72         63.93         2.74 o
   3   4  13        770.62        784.39        11.48 o
   4   4  13        292.94        312.28        11.73 o
   5   4  13        190.18        179.14        14.50 o
   6   4  13         62.22         44.56        10.16 o
   7   4  13          2.37         -5.63         8.43 o
   8   4  13          2.89         -5.38         9.57 o
   1   5  13          1.43         -1.65         2.07 o
   2   5  13        298.81        269.92         4.63 o
   3   5  13         12.21         10.25         3.57 o
   4   5  13        249.57        284.44        11.09 o
   5   5  13        142.10        124.25        17.43 o
   6   5  13         12.02         -9.40         7.22 o
   7   5  13         74.49         73.14        13.07 o
   8   5  13          6.29        -12.89        14.99 o
   0   6  13       1157.56       1182.72        17.51 o
   1   6  13        185.33        179.93         4.10 o
   2   6  13          1.40         -3.47         2.31 o
   3   6  13         16.21         17.31         3.44 o
   4   6  13        118.25        146.22        11.87 o
   5   6  13        104.02        120.90        18.69 o
   6   6  13         19.72          7.08         8.50 o
   7   6  13         74.59         66.00        24.90 o
   1   7  13         27.95         17.52         2.78 o
   2   7  13        177.67        173.80         4.57 o
   3   7  13        882.95        869.48        10.95 o
   4   7  13         88.52        101.67         7.62 o
   5   7  13        100.51         87.16        10.55 o
   6   7  13          1.74         13.10        12.78 o
   7   7  13         17.08         18.15        10.38 o
   0   8  13         17.79         15.47         3.69 o
   1   8  13        168.47        172.52         4.43 o
   2   8  13         63.52         60.66         3.55 o
   3   8  13          2.72         -2.23         3.31 o
   4   8  13          2.40         -6.76         5.92 o
   5   8  13         44.21         59.00         9.44 o
   6   8  13         35.43         23.16         8.91 o
   7   8  13         18.44          4.22        13.42 o
   1   9  13          5.29          6.56         2.80 o
   2   9  13         75.81         83.00         4.31 o
   3   9  13          5.98         -0.91         4.49 o
   4   9  13          1.69         -8.96         9.07 o
   5   9  13         67.88         65.71        10.19 o
   6   9  13         19.83         16.62        11.02 o
   7   9  13         13.62          8.72        11.77 o
   0  10  13        177.26        180.51         8.05 o
   1  10  13         60.27         55.10         3.95 o
   2  10  13         47.80         61.59         4.34 o
   3  10  13        403.16        325.78        11.03 o
   4  10  13          0.21          3.17         6.64 o
   5  10  13         23.32         16.10         8.38 o
   6  10  13          0.35         -6.97        10.60 o
   1  11  13        309.15        262.90         6.65 o
   2  11  13         77.05         78.65         5.52 o
   3  11  13        155.79        166.89        10.44 o
   4  11  13          0.64          2.41         6.95 o
   5  11  13          0.09         -2.47        10.09 o
   6  11  13          4.36         25.17        12.49 o
   0  12  13          0.27         -0.90         5.05 o
   1  12  13        389.12        367.04         9.10 o
   2  12  13         23.05         21.55         4.42 o
   3  12  13          1.28          3.09         5.27 o
   4  12  13          0.00        -16.13        10.75 o
   5  12  13         19.65         41.53        13.47 o
   6  12  13          1.53          6.72        12.51 o
   1  13  13        224.78        221.41         8.11 o
   2  13  13          9.43          8.90         4.49 o
   3  13  13          4.25          5.30         6.20 o
   4  13  13          0.01         -8.87         9.99 o
   5  13  13          6.12          9.50        11.85 o
   0  14  13          8.72          1.03        11.48 o
   1  14  13         68.16         60.09         6.41 o
   2  14  13          4.99          6.95         5.09 o
   3  14  13         14.92         13.88         6.97 o
   4  14  13          0.05         -1.25        10.48 o
   5  14  13          8.56         17.62        12.92 o
   1  15  13          0.30         -2.98         5.62 o
   2  15  13          0.05         -0.14         7.35 o
   3  15  13        116.49        152.34        18.43 o
   4  15  13          0.53          4.09        12.10 o
   0  16  13         66.50         72.04        14.94 o
   1  16  13          0.90        -13.27        10.18 o
   2  16  13          2.03        -21.31        16.13 o
   3  16  13         45.81         51.67        16.91 o
   1  17  13          6.25          1.27        13.48 o
   0   0  14        880.38        926.78        34.35 o
   1   0  14         91.42         63.54         3.62 o
   2   0  14        755.28        767.77        12.97 o
   3   0  14        704.69        806.85        17.05 o
   4   0  14        204.68        210.46        13.54 o
   5   0  14         26.34         30.71        10.60 o
   6   0  14          5.94         20.44        10.05 o
   7   0  14         69.52         90.91        24.18 o
   8   0  14          0.20         19.83        18.38 o
   1   1  14        189.95        215.29         4.14 o
   2   1  14        381.03        382.80         5.47 o
   3   1  14         17.07         14.12         3.90 o
   4   1  14         50.56         47.53         6.35 o
   5   1  14        299.95        314.67        23.52 o
   6   1  14         31.64         28.55         7.92 o
   7   1  14          2.56          2.11        14.51 o
   8   1  14          2.60          4.94        13.06 o
   0   2  14         25.94         23.51         2.75 o
   1   2  14          4.30          0.35         1.97 o
   2   2  14         20.28         17.86         2.29 o
   3   2  14        374.93        420.19         8.96 o
   4   2  14         83.92         78.06         7.17 o
   5   2  14          7.90          8.27         6.09 o
   6   2  14         29.36         37.60        11.83 o
   7   2  14          0.75         -5.24         8.44 o
   8   2  14         16.25         13.00        12.30 o
   1   3  14        324.70        360.85         5.34 o
   2   3  14          5.82          7.31         2.26 o
   3   3  14         84.04         91.40         4.89 o
   4   3  14        106.31        103.33         6.59 o
   5   3  14         16.25         15.29         7.94 o
   6   3  14         74.02         91.77        12.21 o
   7   3  14         12.13         11.21         9.25 o
   8   3  14          0.30        -14.87         9.91 o
   0   4  14          1.54          0.17         3.13 o
   1   4  14       1713.67       1695.09        12.52 o
   2   4  14        259.08        262.31         4.70 o
   3   4  14        168.76        156.87         5.54 o
   4   4  14        299.17        301.30        21.76 o
   5   4  14         18.26         19.10         8.13 o
   6   4  14          9.01          8.09         8.16 o
   7   4  14         22.04         19.48        10.06 o
   8   4  14          5.36         -7.06        10.06 o
   1   5  14        933.46        907.06         8.68 o
   2   5  14          6.12          7.97         2.27 o
   3   5  14        168.86        186.66         9.78 o
   4   5  14        482.52        454.77        13.85 o
   5   5  14         42.52         45.76        10.02 o
   6   5  14          7.26         11.77         8.61 o
   7   5  14         40.78         39.93        11.49 o
   8   5  14          0.01         -2.72        10.14 o
   0   6  14        362.26        379.26        11.71 o
   1   6  14        165.49        161.42         4.18 o
   2   6  14          1.63          2.21         2.47 o
   3   6  14         53.03         46.98         3.86 o
   4   6  14         17.75         21.65         5.73 o
   5   6  14         30.28         19.29         6.40 o
   6   6  14         65.27         62.79        14.04 o
   7   6  14         26.36         25.24        10.77 o
   1   7  14          8.38         11.88         2.68 o
   2   7  14          0.00         -3.04         2.53 o
   3   7  14        187.29        179.96         9.79 o
   4   7  14         66.00         77.01         7.78 o
   5   7  14          3.62         -4.85        10.26 o
   6   7  14          0.09          2.56         8.63 o
   7   7  14          4.25         13.76        10.42 o
   0   8  14        269.04        273.37         9.44 o
   1   8  14        258.48        237.24         5.28 o
   2   8  14        519.44        504.93        11.07 o
   3   8  14          3.52         -2.85         3.54 o
   4   8  14         43.14         48.67         8.60 o
   5   8  14         21.53         12.10         7.56 o
   6   8  14          4.02         10.57         9.15 o
   7   8  14          3.04        -13.54        12.96 o
   1   9  14       1080.84       1095.80        11.70 o
   2   9  14        139.36        128.28         5.33 o
   3   9  14         36.42         29.09         5.50 o
   4   9  14          4.23         -5.19        14.07 o
   5   9  14         58.66         48.95        16.57 o
   6   9  14          1.46         -8.71        10.33 o
   7   9  14          1.77          4.20        14.58 o
   0  10  14        135.68        157.27         8.92 o
   1  10  14        581.97        533.68         8.77 o
   2  10  14        214.85        209.09         6.56 o
   3  10  14          0.00         -1.24         4.83 o
   4  10  14         64.23         64.78        10.08 o
   5  10  14          9.89          9.96         8.27 o
   6  10  14          0.08         -8.24         9.85 o
   1  11  14          0.00         -1.73         3.30 o
   2  11  14          9.53          9.22         4.26 o
   3  11  14         71.55         77.99         7.16 o
   4  11  14          3.29          1.71         7.25 o
   5  11  14          0.10         -5.65        17.29 o
   6  11  14         50.29         48.95        14.29 o
   0  12  14          1.34          3.59         6.33 o
   1  12  14          0.47         -0.41         5.35 o
   2  12  14         18.99         15.81         4.45 o
   3  12  14         17.71          9.40         5.61 o
   4  12  14          3.38         16.30        11.37 o
   5  12  14         49.10         33.94        13.18 o
   1  13  14          3.10          4.40         4.51 o
   2  13  14          4.32         -1.44         4.28 o
   3  13  14         48.03         64.31         9.19 o
   4  13  14         33.52         38.36        12.79 o
   5  13  14          6.73          1.03        12.26 o
   0  14  14          2.73          2.24        11.72 o
   1  14  14         28.56         30.00         6.47 o
   2  14  14          7.60          7.04         6.42 o
   3  14  14         25.50         15.15         9.06 o
   4  14  14          4.39          4.14        20.24 o
   1  15  14          4.95          2.04         5.79 o
   2  15  14          0.38         -3.69         6.35 o
   3  15  14         24.56         16.81         9.42 o
   0  16  14          6.12         -4.52        13.15 o
   1  16  14         11.23         -5.56        14.87 o
   2  16  14          0.16        -32.59        21.73 o
   1   1  15        267.58        304.80         4.90 o
   2   1  15        175.04        189.53         4.88 o
   3   1  15         26.46         25.52         4.17 o
   4   1  15        133.19        147.41         7.08 o
   5   1  15          0.11          7.08         6.08 o
   6   1  15          1.46         -1.14         7.95 o
   7   1  15          8.95          7.13        18.38 o
   8   1  15          0.41        -16.32        10.88 o
   0   2  15         72.01         84.10         4.18 o
   1   2  15        375.69        372.55         5.56 o
   2   2  15        124.07        133.57         4.27 o
   3   2  15        184.58        202.21         6.93 o
   4   2  15        100.80         97.54         5.71 o
   5   2  15         28.87         37.67         7.42 o
   6   2  15         88.90         89.45        13.79 o
   7   2  15         15.94         14.96        10.15 o
   8   2  15         15.48         18.76        12.82 o
   1   3  15        875.94        842.33         8.44 o
   2   3  15          0.00          1.86         2.27 o
   3   3  15        169.84        160.12         5.94 o
   4   3  15        472.26        458.95        12.63 o
   5   3  15         14.81         30.33         9.06 o
   6   3  15          8.67          1.58         8.19 o
   7   3  15        172.90        198.00        18.20 o
   8   3  15          8.59          7.74        15.23 o
   0   4  15        350.96        374.81         8.98 o
   1   4  15         67.86         70.51         3.26 o
   2   4  15        491.28        476.89         8.77 o
   3   4  15          0.01         -2.60         3.15 o
   4   4  15        164.49        167.56        11.28 o
   5   4  15         88.20         98.91        12.06 o
   6   4  15         79.97         89.14        13.60 o
   7   4  15          2.61          1.81         9.75 o
   1   5  15        142.06        139.47         4.17 o
   2   5  15         62.11         63.29         3.18 o
   3   5  15         17.61         19.08         3.69 o
   4   5  15         14.43         15.29         7.96 o
   5   5  15          0.93         -3.33         7.70 o
   6   5  15          1.13          2.46         8.32 o
   7   5  15          6.06          1.86         9.20 o
   0   6  15         33.06         23.94         3.24 o
   1   6  15          0.18          3.11         2.43 o
   2   6  15          1.04          1.19         2.31 o
   3   6  15        277.86        269.20        14.32 o
   4   6  15         38.98         48.37         7.31 o
   5   6  15         81.78         88.01         9.16 o
   6   6  15          1.13        -11.26         7.51 o
   7   6  15          0.03         -0.90         9.59 o
   1   7  15        307.71        292.64         6.03 o
   2   7  15        197.70        177.57         4.83 o
   3   7  15        495.80        496.35        11.46 o
   4   7  15          0.21         -0.31         4.87 o
   5   7  15        250.84        253.68        18.58 o
   6   7  15          8.72        -11.12         7.42 o
   7   7  15         14.62         21.14        12.85 o
   0   8  15         83.59         77.32         6.00 o
   1   8  15         26.43         23.73         3.33 o
   2   8  15        106.63        103.35         5.44 o
   3   8  15        498.66        483.83        11.43 o
   4   8  15          0.76          3.19         7.05 o
   5   8  15         35.60         46.56        13.94 o
   6   8  15          0.34         -8.11         8.41 o
   7   8  15          2.79         -1.08        13.31 o
   1   9  15       1082.06       1063.67        12.04 o
   2   9  15        316.85        340.02         8.16 o
   3   9  15          0.06         -6.32         4.83 o
   4   9  15          0.03         -8.09         8.83 o
   5   9  15          1.51          1.55         8.44 o
   6   9  15          0.90         -4.43        11.61 o
   0  10  15        169.80        183.59         9.51 o
   1  10  15        162.52        147.90         6.42 o
   2  10  15        103.86        107.17         6.04 o
   3  10  15        126.60        136.52         8.42 o
   4  10  15         56.82         91.14        11.24 o
   5  10  15         14.68          7.40         8.26 o
   6  10  15          2.09          5.54        13.76 o
   1  11  15         20.65         11.40         4.11 o
   2  11  15         91.59         76.11         5.51 o
   3  11  15        172.88        181.14         9.51 o
   4  11  15         25.94         20.18         8.33 o
   5  11  15         16.52        -15.17        10.60 o
   6  11  15          4.66         10.22        12.45 o
   0  12  15         42.03         36.74         7.97 o
   1  12  15        171.52        161.06         7.37 o
   2  12  15          0.32          0.40         4.21 o
   3  12  15          1.29          2.42         5.54 o
   4  12  15          4.50         22.50        18.62 o
   5  12  15          3.37         12.17        12.29 o
   1  13  15         63.76         41.68         5.53 o
   2  13  15         51.44         50.60         5.45 o
   3  13  15         26.04         27.48         7.43 o
   4  13  15         21.76          7.15        11.19 o
   5  13  15          6.26          2.85        12.30 o
   0  14  15         40.68         61.91        13.40 o
   1  14  15          0.07         -8.25         5.50 o
   2  14  15          2.25         -3.37         4.86 o
   3  14  15          4.87         -3.05         8.47 o
   4  14  15          7.36         -9.26        11.35 o
   1  15  15         23.22         22.53        11.49 o
   2  15  15          0.68        -10.37         8.24 o
   3  15  15          0.71          1.90        13.89 o
   0  16  15         12.28          8.31         9.98 o
   1  16  15         41.98         54.60        23.70 o
   2  16  15          0.09        -32.20        21.47 o
   0   0  16        311.52        287.56        10.25 o
   1   0  16         56.45         65.46         4.10 o
   2   0  16         16.28         22.59         3.53 o
   3   0  16        527.11        559.43        15.57 o
   4   0  16        434.90        431.10        21.14 o
   5   0  16          7.08          2.21        10.15 o
   6   0  16         37.05         42.07        16.92 o
   7   0  16         20.34          5.32        15.96 o
   8   0  16         34.27         26.11        20.31 o
   1   1  16        759.37        793.98         7.96 o
   2   1  16        172.55        187.27         3.96 o
   3   1  16          4.54          2.98         3.80 o
   4   1  16         11.35         15.32         5.49 o
   5   1  16        202.40        197.75        12.99 o
   6   1  16          0.01         -2.84         7.82 o
   7   1  16         71.28         78.50        29.50 o
   8   1  16          7.42         12.30        27.32 o
   0   2  16         23.51         24.69         3.51 o
   1   2  16        606.05        606.09         7.01 o
   2   2  16         10.71          6.44         2.36 o
   3   2  16        401.51        442.75         9.92 o
   4   2  16         41.39         49.30         9.28 o
   5   2  16         99.58         84.17        11.85 o
   6   2  16          3.27         -4.74         7.63 o
   7   2  16         10.21         15.97        11.45 o
   1   3  16         21.11         25.80         3.05 o
   2   3  16         15.81          8.01         2.43 o
   3   3  16         12.93          9.38         3.80 o
   4   3  16        299.80        289.32        14.68 o
   5   3  16        131.95        155.37        18.95 o
   6   3  16         22.89         27.33         9.54 o
   7   3  16          0.09          2.55         9.33 o
   0   4  16         72.00         85.91         5.30 o
   1   4  16         58.46         53.06         3.19 o
   2   4  16          0.48          3.50         2.27 o
   3   4  16         19.82         17.31         3.56 o
   4   4  16         18.96         11.81        12.24 o
   5   4  16         23.89         13.19         8.53 o
   6   4  16          6.89         -0.38         8.25 o
   7   4  16          0.02         -3.49        11.60 o
   1   5  16         58.98         65.40         3.54 o
   2   5  16          4.12          3.11         2.55 o
   3   5  16        149.98        161.35         6.63 o
   4   5  16         13.95         26.21         6.88 o
   5   5  16        173.23        174.48        16.00 o
   6   5  16          8.13          9.01         8.86 o
   7   5  16         16.58         12.01        10.65 o
   0   6  16         65.12         67.89         4.80 o
   1   6  16        569.31        554.89         7.46 o
   2   6  16        648.53        668.37         8.37 o
   3   6  16         67.04         64.02         6.07 o
   4   6  16        145.25        154.53        10.90 o
   5   6  16          0.59         -2.52         7.33 o
   6   6  16          2.17          5.48         8.78 o
   7   6  16          0.02          0.42         9.92 o
   1   7  16          1.81          4.32         3.08 o
   2   7  16          0.77         -3.02         3.13 o
   3   7  16         36.22         35.15         5.15 o
   4   7  16         24.63         25.57         6.49 o
   5   7  16          0.77          1.15         8.11 o
   6   7  16          2.29         -1.71         8.61 o
   7   7  16          3.50          4.91         9.81 o
   0   8  16         51.23         54.88         5.48 o
   1   8  16        143.25        152.96         5.54 o
   2   8  16        551.66        528.07        11.43 o
   3   8  16         67.02         64.72         6.07 o
   4   8  16        119.07        134.39        22.22 o
   5   8  16         32.37         15.96         9.26 o
   6   8  16          0.25         -0.94         8.86 o
   7   8  16          3.94         -1.17        13.06 o
   1   9  16         44.09         40.89         4.29 o
   2   9  16          3.82          1.34         3.74 o
   3   9  16         76.96         76.55         7.55 o
   4   9  16          0.79          0.31         7.99 o
   5   9  16        144.58        167.74        16.68 o
   6   9  16         14.39          2.63        15.23 o
   0  10  16          2.08         -4.41         5.53 o
   1  10  16          3.00          3.81         3.73 o
   2  10  16         45.30         37.43         5.01 o
   3  10  16          3.59         10.68         5.69 o
   4  10  16          0.38         -6.22         9.44 o
   5  10  16         11.37         18.26        10.24 o
   6  10  16          0.03        -11.72        12.43 o
   1  11  16          0.54         -2.40         3.87 o
   2  11  16          4.42         -2.57         4.32 o
   3  11  16          0.13         -7.91         5.27 o
   4  11  16         57.12         72.62        10.92 o
   5  11  16         36.38         38.66        16.00 o
   0  12  16          2.68         -1.91         7.89 o
   1  12  16         10.71          6.36         4.95 o
   2  12  16          8.57          0.21         4.62 o
   3  12  16        112.02        126.82        14.20 o
   4  12  16         20.73          8.16        11.49 o
   5  12  16         30.35         10.08        12.67 o
   1  13  16         14.38          4.18         5.62 o
   2  13  16          0.61         -0.68         4.42 o
   3  13  16         20.39         13.87         7.32 o
   4  13  16          7.04         14.49        15.61 o
   0  14  16         25.72         37.23        10.13 o
   1  14  16         83.60         99.62         8.03 o
   2  14  16          4.90         -2.41         6.88 o
   3  14  16         25.76         36.67        10.35 o
   4  14  16         43.54         58.73        15.18 o
   1  15  16         10.20         -4.96         8.67 o
   2  15  16         36.66         30.73        17.03 o
   3  15  16         11.44          1.74         9.51 o
   0  16  16          1.13        -19.96        27.27 o
   1  16  16         36.61         17.67        21.03 o
   1   1  17         13.05         18.54         2.54 o
   2   1  17         12.12         11.51         2.42 o
   3   1  17         85.91         80.23         5.70 o
   4   1  17        127.99        135.45        11.14 o
   5   1  17         13.06         13.79         7.21 o
   6   1  17         59.77         79.63        12.04 o
   7   1  17         78.95         76.74        15.88 o
   0   2  17        138.03        161.98         6.60 o
   1   2  17         11.28          8.05         2.42 o
   2   2  17        108.98        108.23         3.53 o
   3   2  17         99.99         97.82         6.13 o
   4   2  17         36.41         58.64         8.51 o
   5   2  17        172.75        165.51        15.12 o
   6   2  17          0.00         -4.00         8.44 o
   7   2  17        114.49        110.22        22.49 o
   1   3  17        106.20        107.42         3.80 o
   2   3  17         10.29          7.80         2.61 o
   3   3  17        266.90        249.92         8.55 o
   4   3  17         16.78         17.42         8.21 o
   5   3  17          5.38          5.65         8.08 o
   6   3  17          0.95          5.43        10.51 o
   7   3  17          7.00          7.72        11.45 o
   0   4  17         27.57         19.25         3.48 o
   1   4  17        214.72        218.32         5.04 o
   2   4  17        361.06        375.46         5.69 o
   3   4  17          0.34         -4.87         3.49 o
   4   4  17         16.51         16.50         6.86 o
   5   4  17        141.69        152.38        14.96 o
   6   4  17         25.34         33.05        10.38 o
   7   4  17         21.29         32.31        11.95 o
   1   5  17        222.95        234.40         6.35 o
   2   5  17        177.73        187.00         4.62 o
   3   5  17         15.52         15.19         4.35 o
   4   5  17         32.95         25.88         6.93 o
   5   5  17         60.58         47.62         8.36 o
   6   5  17          2.87         -7.47         8.33 o
   7   5  17         32.23         44.89        13.89 o
   0   6  17        948.38        933.70        13.85 o
   1   6  17          0.21         -0.82         2.86 o
   2   6  17        440.57        463.63         7.32 o
   3   6  17        210.29        181.51         8.22 o
   4   6  17         19.81         12.16         6.04 o
   5   6  17         18.43         14.34         9.13 o
   6   6  17          0.41         -0.58         8.72 o
   7   6  17          0.63          1.30        10.49 o
   1   7  17       3628.06       3649.61        28.38 o
   2   7  17        154.62        167.26         6.21 o
   3   7  17        179.54        178.10        10.62 o
   4   7  17        202.77        249.50        13.92 o
   5   7  17         11.09          3.78         8.84 o
   6   7  17         12.96         28.58        10.85 o
   7   7  17          0.00         -4.71         9.83 o
   0   8  17        180.67        169.14         8.57 o
   1   8  17         86.30         93.67         5.02 o
   2   8  17        365.92        348.50         8.56 o
   3   8  17        377.35        362.88        11.07 o
   4   8  17         35.36         41.78        10.30 o
   5   8  17          1.79         -0.49         9.80 o
   6   8  17         27.02         25.86        11.37 o
   1   9  17          0.08          1.66         3.63 o
   2   9  17         74.63         78.22         5.29 o
   3   9  17          9.20         10.88         5.90 o
   4   9  17         83.55         59.90        11.91 o
   5   9  17         54.98         39.62        11.52 o
   6   9  17         16.36         14.51        17.41 o
   0  10  17          0.00          1.58         5.21 o
   1  10  17        195.45        218.39         7.89 o
   2  10  17          3.89          3.22         4.61 o
   3  10  17         82.11         88.66         8.27 o
   4  10  17          6.60          9.94         8.72 o
   5  10  17         45.44         47.67        12.03 o
   6  10  17          9.60         -3.99        13.68 o
   1  11  17          9.90          3.79         4.79 o
   2  11  17         13.36         12.18         4.79 o
   3  11  17         77.39         79.31         8.09 o
   4  11  17          3.37          2.51        12.79 o
   5  11  17         14.43         31.13        14.95 o
   0  12  17          0.25         -8.75         5.83 o
   1  12  17          0.10         -3.06         4.54 o
   2  12  17          8.83         12.01         4.95 o
   3  12  17          5.49          4.77        10.74 o
   4  12  17          1.35          4.79        20.31 o
   5  12  17         58.66         78.59        20.33 o
   1  13  17          6.29          0.57         5.24 o
   2  13  17          6.08          6.63         5.40 o
   3  13  17          9.83         17.84        10.87 o
   4  13  17         11.00          3.28        14.36 o
   0  14  17          2.80          8.78         9.70 o
   1  14  17          6.16          4.20         8.34 o
   2  14  17          3.68         -8.83         5.89 o
   3  14  17          5.44        -10.89        14.76 o
   1  15  17         46.31         74.71        11.42 o
   2  15  17          0.85        -59.08        44.73 o
   0   0  18       1147.61       1151.48        47.04 o
   1   0  18          3.90          4.98         3.51 o
   2   0  18        378.90        345.49         7.62 o
   3   0  18         68.47        100.50        12.07 o
   4   0  18        103.42        106.12        15.42 o
   5   0  18         10.12         31.34        18.13 o
   6   0  18        149.03        149.42        26.60 o
   7   0  18         79.12         93.81        25.63 o
   1   1  18         27.75         32.63         2.83 o
   2   1  18         54.06         49.00         3.05 o
   3   1  18         57.73         45.88         6.97 o
   4   1  18        268.19        244.33        14.45 o
   5   1  18        203.85        229.52        17.31 o
   6   1  18         46.75         84.63        15.49 o
   7   1  18          6.45         31.19        13.34 o
   0   2  18        271.87        271.43         7.71 o
   1   2  18          1.22         -0.08         2.36 o
   2   2  18         32.27         31.87         2.82 o
   3   2  18        661.58        658.33        13.46 o
   4   2  18         23.91         27.61         7.93 o
   5   2  18         20.14         20.27         8.81 o
   6   2  18        108.22         87.05        13.04 o
   7   2  18          1.05          7.34        11.61 o
   1   3  18          0.01         -3.18         2.56 o
   2   3  18        189.11        187.22         4.42 o
   3   3  18        258.32        272.68         8.38 o
   4   3  18         64.88         74.57        12.17 o
   5   3  18          0.78          7.18         8.35 o
   6   3  18          1.69          9.90         9.18 o
   7   3  18         42.08         38.36        14.01 o
   0   4  18        370.91        357.22        10.70 o
   1   4  18         25.24         24.56         3.04 o
   2   4  18         17.44         19.53         3.08 o
   3   4  18         29.73         29.22         5.48 o
   4   4  18          2.13         -3.36         5.61 o
   5   4  18        121.25        185.97        18.85 o
   6   4  18          2.05         -7.14         8.57 o
   7   4  18          2.18         13.05        11.17 o
   1   5  18        869.64        899.27        10.07 o
   2   5  18         51.86         53.55         3.80 o
   3   5  18        543.33        574.48        17.26 o
   4   5  18         13.17         12.89         9.12 o
   5   5  18          8.43          7.70         7.46 o
   6   5  18          4.25         -1.52         8.74 o
   7   5  18          0.68         10.51        10.80 o
   0   6  18         21.01         11.48         4.27 o
   1   6  18        297.94        277.06         6.82 o
   2   6  18          3.95         -0.75         3.16 o
   3   6  18        114.91        102.45         6.95 o
   4   6  18          2.21          5.07         5.91 o
   5   6  18          0.92         -8.71         8.89 o
   6   6  18         32.16         22.02        10.47 o
   7   6  18          1.75         -0.26        18.52 o
   1   7  18         14.06         25.37         4.02 o
   2   7  18         13.15          9.06         3.96 o
   3   7  18          5.96          7.48         4.94 o
   4   7  18         24.38         23.83         9.84 o
   5   7  18          0.90          1.79         8.52 o
   6   7  18          5.18         17.74        10.51 o
   0   8  18         14.45         14.31         5.35 o
   1   8  18        212.76        230.35         6.86 o
   2   8  18          8.08         15.94         4.16 o
   3   8  18        123.57        107.15         7.40 o
   4   8  18         48.69         58.47        19.37 o
   5   8  18         21.92         20.36        12.89 o
   6   8  18          0.92         -2.10         9.42 o
   1   9  18        131.06        149.20         8.36 o
   2   9  18         49.41         46.36         4.85 o
   3   9  18         59.64         61.10         7.56 o
   4   9  18          1.71         -6.51        10.99 o
   5   9  18          2.35         -1.44         9.43 o
   6   9  18         41.87         16.70        26.35 o
   0  10  18          2.75         -4.47         5.53 o
   1  10  18          6.57          1.38         4.29 o
   2  10  18         13.51          3.04         4.69 o
   3  10  18          5.04          4.13         7.52 o
   4  10  18         63.25         61.86        22.24 o
   5  10  18         72.27         99.97        17.52 o
   1  11  18          6.94          3.62         4.93 o
   2  11  18          4.92          0.32         4.56 o
   3  11  18          6.17          7.47         6.39 o
   4  11  18         11.65         22.48        12.71 o
   5  11  18         13.76         28.36        16.18 o
   0  12  18          8.93        -10.82         7.22 o
   1  12  18         14.39         28.19         5.64 o
   2  12  18          1.90          2.35         4.81 o
   3  12  18         38.13         52.11         7.87 o
   4  12  18         19.06         16.08        14.32 o
   1  13  18          0.23         -2.89         5.02 o
   2  13  18          4.38          3.49         5.83 o
   3  13  18         38.52         39.61        11.40 o
   4  13  18         10.84         13.89        22.24 o
   0  14  18         13.22          9.20        11.10 o
   1  14  18          1.12         -9.74         8.49 o
   2  14  18         19.42         26.21         8.63 o
   3  14  18          3.23         -6.45        24.20 o
   1  15  18         16.42         27.95        12.17 o
   1   1  19         42.92         49.17         3.19 o
   2   1  19        114.65        114.07         4.11 o
   3   1  19          0.69          4.16         5.80 o
   4   1  19          9.39         11.19         7.01 o
   5   1  19          4.54          0.74         8.07 o
   6   1  19          1.40          7.77        10.88 o
   7   1  19         19.54          9.39        12.48 o
   0   2  19         37.58         34.85         4.23 o
   1   2  19          1.23         -0.23         2.71 o
   2   2  19        281.95        282.86         5.49 o
   3   2  19        139.24        133.73         6.82 o
   4   2  19        362.59        326.26        20.35 o
   5   2  19          3.18         -0.46         7.95 o
   6   2  19          1.06         17.25        11.08 o
   7   2  19          0.40         -1.89        11.27 o
   1   3  19          2.68          6.15         2.74 o
   2   3  19        407.50        398.67         8.02 o
   3   3  19         14.08          9.33         4.46 o
   4   3  19        210.88        188.99        12.96 o
   5   3  19         12.26         14.80         9.23 o
   6   3  19         75.83         95.48        14.32 o
   7   3  19         29.79         49.97        15.38 o
   0   4  19        501.44        483.56        10.77 o
   1   4  19         28.52         25.49         3.17 o
   2   4  19         27.24         24.23         3.62 o
   3   4  19        171.80        186.80         8.56 o
   4   4  19         68.40         70.24         9.91 o
   5   4  19          2.23         -6.17         5.82 o
   6   4  19         39.23         48.49        12.47 o
   7   4  19          0.02         -0.13        14.02 o
   1   5  19         73.24         75.20         4.35 o
   2   5  19         85.61         80.19         4.21 o
   3   5  19         79.98         78.08         6.64 o
   4   5  19         24.09         21.95         6.89 o
   5   5  19         37.39         37.47        11.66 o
   6   5  19          1.54          8.65         9.33 o
   7   5  19          2.44          4.81        10.76 o
   0   6  19        407.32        444.80        11.34 o
   1   6  19         32.25         30.27         4.08 o
   2   6  19         54.70         44.77         4.08 o
   3   6  19        125.65        121.14         9.26 o
   4   6  19         34.73         42.99         7.99 o
   5   6  19          1.34         -7.19         8.36 o
   6   6  19          9.62         14.87        11.16 o
   1   7  19        402.29        416.20         8.64 o
   2   7  19        622.01        625.83        11.61 o
   3   7  19        139.97        116.49         8.90 o
   4   7  19         73.05         60.70        12.08 o
   5   7  19          4.61          3.66         8.95 o
   6   7  19          0.11         -6.10         9.81 o
   0   8  19        795.68        825.50        17.75 o
   1   8  19         26.78         22.11         4.53 o
   2   8  19        302.85        306.77         8.61 o
   3   8  19          7.23          4.90         4.76 o
   4   8  19          0.41         -3.89         8.09 o
   5   8  19          0.12          2.43         9.54 o
   6   8  19         14.13         17.25        11.34 o
   1   9  19         27.29         27.54         4.77 o
   2   9  19          0.47         -2.56         3.99 o
   3   9  19         32.82         41.11         7.64 o
   4   9  19        163.08        190.17        30.69 o
   5   9  19         10.32         21.38        10.55 o
   0  10  19         35.99         21.45         6.85 o
   1  10  19         41.92         47.58         5.79 o
   2  10  19          0.26         -6.72         4.48 o
   3  10  19         66.76         64.34         8.96 o
   4  10  19          1.58         10.22        10.62 o
   5  10  19          2.63         -5.09         9.74 o
   1  11  19          0.01         -0.42         4.77 o
   2  11  19          0.07          1.29         6.46 o
   3  11  19         34.00         21.25        18.43 o
   4  11  19          7.24         10.59        16.29 o
   5  11  19          2.12          4.55        13.49 o
   0  12  19         14.42         -4.30         8.73 o
   1  12  19          1.51          5.11         5.37 o
   2  12  19          2.14         -6.68         4.73 o
   3  12  19          6.05          5.57        10.05 o
   4  12  19          0.23         -1.13        12.54 o
   1  13  19          0.01          6.24         6.58 o
   2  13  19          9.77         14.06         7.20 o
   3  13  19         15.69          4.82        11.74 o
   0  14  19         26.82         50.96        17.85 o
   1  14  19          5.50         -7.95        17.77 o
   2  14  19          0.51         -8.96        12.82 o
   0   0  20         65.23         45.16         6.85 o
   1   0  20         44.91         35.75         4.71 o
   2   0  20        304.27        306.52        12.07 o
   3   0  20        153.43        130.71        10.17 o
   4   0  20        110.80         99.69        15.72 o
   5   0  20         34.95         39.65        18.38 o
   6   0  20        254.62        271.28        35.30 o
   7   0  20         32.15         24.18        20.79 o
   1   1  20          5.12          3.74         3.28 o
   2   1  20        129.65        135.46         4.63 o
   3   1  20         42.58         36.33         5.12 o
   4   1  20        572.76        553.85        21.23 o
   5   1  20         45.82         49.72        10.86 o
   6   1  20          0.05          8.13        10.58 o
   7   1  20          4.98         10.39        12.79 o
   0   2  20        601.35        663.77        12.27 o
   1   2  20         23.58         21.39         3.29 o
   2   2  20        140.93        123.17         4.69 o
   3   2  20         37.36         38.61         5.31 o
   4   2  20         20.66         24.95         7.79 o
   5   2  20         34.71         47.82        12.64 o
   6   2  20        141.40        168.99        21.13 o
   7   2  20          1.95         18.77        21.52 o
   1   3  20          0.42         -0.18         3.13 o
   2   3  20         50.70         47.91         3.74 o
   3   3  20        144.94        133.01         7.76 o
   4   3  20         10.31          4.61         6.96 o
   5   3  20          0.19         -0.14         8.01 o
   6   3  20         81.33         96.14        14.76 o
   7   3  20          4.30         21.50        13.22 o
   0   4  20        234.52        240.12         8.91 o
   1   4  20         48.84         55.85         4.06 o
   2   4  20         40.75         39.01         3.73 o
   3   4  20         51.23         57.14         6.18 o
   4   4  20         41.63         53.79         8.85 o
   5   4  20         24.79         23.85         8.01 o
   6   4  20          3.54          5.97         9.63 o
   1   5  20        224.83        216.10         6.27 o
   2   5  20         38.14         34.08         3.73 o
   3   5  20          0.32         -1.25         4.55 o
   4   5  20         12.80          2.66         6.31 o
   5   5  20          0.31         -0.55         7.68 o
   6   5  20          9.20          8.65        10.45 o
   0   6  20       1014.25        974.99        17.67 o
   1   6  20          1.55          3.30         3.56 o
   2   6  20        284.91        262.44         7.06 o
   3   6  20        155.72        174.58         8.95 o
   4   6  20         33.31         41.62         8.30 o
   5   6  20          9.85         11.66        10.18 o
   6   6  20          2.43          2.08        10.29 o
   1   7  20        147.53        155.89         6.30 o
   2   7  20        287.82        314.84         8.76 o
   3   7  20         20.57         24.38         5.68 o
   4   7  20         39.23         36.33        10.93 o
   5   7  20          3.69         -5.09        10.66 o
   6   7  20          5.54          1.46        10.38 o
   0   8  20          5.57          6.91         5.80 o
   1   8  20         35.01         32.81         5.05 o
   2   8  20         13.23         11.11         4.47 o
   3   8  20          5.10         -2.86         5.61 o
   4   8  20        101.02         79.29        13.38 o
   5   8  20          2.18          7.30         9.98 o
   6   8  20         21.23         22.39        13.30 o
   1   9  20        149.33        140.25         7.05 o
   2   9  20         64.14         61.22         5.48 o
   3   9  20         36.00         44.30         8.91 o
   4   9  20         10.34         12.37         9.99 o
   5   9  20          2.46         -2.23        10.12 o
   0  10  20          1.44         -4.41         5.92 o
   1  10  20          8.02          3.10         4.47 o
   2  10  20         17.57          6.37         4.96 o
   3  10  20          8.90         14.09         6.67 o
   4  10  20         22.18         21.57        10.55 o
   5  10  20          4.94          9.13        11.43 o
   1  11  20          0.15         -5.32         6.31 o
   2  11  20         34.63         37.56         7.35 o
   3  11  20         40.42         48.07         9.76 o
   4  11  20          0.07          0.55        10.03 o
   0  12  20          0.00         -9.81         8.65 o
   1  12  20         11.58          8.16         5.58 o
   2  12  20          0.03         -1.51         5.30 o
   3  12  20          7.01         12.94         8.46 o
   4  12  20         17.87         48.01        17.94 o
   1  13  20          0.41         -8.52        12.70 o
   2  13  20         14.15         16.17         7.65 o
   3  13  20          3.39          9.61        11.29 o
   0  14  20        150.41        176.70        18.19 o
   1  14  20          0.95        -17.63        22.06 o
   2  14  20          3.15         -1.86        36.75 o
   1   1  21        179.90        196.27         5.57 o
   2   1  21         60.55         63.66         4.01 o
   3   1  21         13.18         11.01         6.81 o
   4   1  21        233.56        237.18        18.49 o
   5   1  21          6.28         -2.65         9.06 o
   6   1  21          2.48          1.31        10.53 o
   0   2  21       1064.76       1047.93        16.82 o
   1   2  21         62.79         65.74         4.03 o
   2   2  21         72.27         61.54         4.00 o
   3   2  21         24.41         14.75         4.35 o
   4   2  21          9.01         -6.34         6.01 o
   5   2  21          1.98         12.03         9.30 o
   6   2  21         23.77         29.53        12.74 o
   1   3  21         25.89         21.72         3.57 o
   2   3  21        587.76        589.53         8.79 o
   3   3  21         44.31         44.77         5.99 o
   4   3  21         36.93         19.59         7.44 o
   5   3  21         24.37         21.22         8.12 o
   6   3  21          1.74         26.51        12.82 o
   0   4  21        865.39        836.21        24.81 o
   1   4  21        102.43         89.78         5.49 o
   2   4  21        181.24        166.91         7.09 o
   3   4  21         49.03         47.02         6.06 o
   4   4  21        263.93        251.05        15.35 o
   5   4  21         18.68         17.72         7.92 o
   6   4  21          3.17          7.82        10.45 o
   1   5  21         96.28        103.17         5.35 o
   2   5  21        897.83        869.18        11.43 o
   3   5  21          0.05         -2.39         5.76 o
   4   5  21          3.07         -3.02         6.15 o
   5   5  21          1.28          6.42        12.73 o
   6   5  21          4.35          4.51        11.15 o
   0   6  21        389.51        383.32        13.05 o
   1   6  21          6.06         10.41         3.96 o
   2   6  21        251.60        266.05         6.76 o
   3   6  21          3.21         -0.95         4.94 o
   4   6  21         13.02         15.30        10.05 o
   5   6  21          6.68         -3.72         8.93 o
   6   6  21          0.05        -13.85         9.23 o
   1   7  21        115.32        118.39         6.41 o
   2   7  21         56.95         61.01         5.55 o
   3   7  21          6.65         12.60         5.37 o
   4   7  21         36.01         21.49         9.74 o
   5   7  21          5.07         -0.34         9.70 o
   0   8  21         29.93         29.66         7.09 o
   1   8  21         49.69         45.57         5.11 o
   2   8  21         83.06         69.41         6.49 o
   3   8  21          0.25          5.98         6.28 o
   4   8  21          0.62          2.90         9.09 o
   5   8  21          0.90          0.79        10.18 o
   1   9  21         52.69         47.63         5.10 o
   2   9  21         40.01         54.38         6.04 o
   3   9  21          0.57         -1.13         6.30 o
   4   9  21         97.20        117.70        15.57 o
   5   9  21          0.19         -1.45        10.03 o
   0  10  21          8.63          1.56         7.77 o
   1  10  21         27.88         23.19         4.95 o
   2  10  21          9.28         11.61         5.10 o
   3  10  21         36.65         52.68         8.03 o
   4  10  21         27.17         19.39        11.10 o
   1  11  21          0.46         -5.49         4.82 o
   2  11  21          1.04          6.30         5.09 o
   3  11  21          1.32         -1.96         7.93 o
   4  11  21          0.65          2.37        10.67 o
   0  12  21         44.00         37.28        24.38 o
   1  12  21          0.68         -7.32         6.03 o
   2  12  21         12.96         18.38         7.42 o
   3  12  21          9.73          6.70         9.40 o
   1  13  21         23.83         21.87        10.12 o
   2  13  21          1.80         -4.66         7.88 o
   0  14  21          0.37         -7.80        16.92 o
   0   0  22        365.20        427.24        27.76 o
   1   0  22        343.69        318.41        12.32 o
   2   0  22        451.28        414.37        11.03 o
   3   0  22          1.32         -7.13         4.75 o
   4   0  22         17.91         32.05        12.77 o
   5   0  22          1.53          1.45        14.51 o
   6   0  22        109.14        117.99        26.11 o
   1   1  22          1.33         -0.99         3.33 o
   2   1  22        123.76        123.09         6.86 o
   3   1  22          8.59          8.62         3.65 o
   4   1  22         95.57         83.69        10.27 o
   5   1  22          2.19         10.88        10.60 o
   6   1  22          0.27         17.71        11.42 o
   0   2  22         76.34         83.28         7.46 o
   1   2  22         38.20         37.61         4.12 o
   2   2  22          9.26          3.03         3.31 o
   3   2  22          9.70          5.31         5.25 o
   4   2  22        146.25        157.43        13.47 o
   5   2  22          2.86          2.76         6.95 o
   6   2  22         49.15         31.49        28.05 o
   1   3  22          2.94          2.39         3.56 o
   2   3  22          2.55         -2.18         3.12 o
   3   3  22          1.50         -1.26         4.77 o
   4   3  22        220.77        230.89        15.27 o
   5   3  22          5.82         13.38         7.82 o
   6   3  22         20.18         23.56        12.87 o
   0   4  22        354.35        354.71        12.72 o
   1   4  22         52.50         57.86         4.84 o
   2   4  22         37.80         16.43         3.49 o
   3   4  22          2.89         -6.90         4.60 o
   4   4  22         37.10         34.48         8.44 o
   5   4  22         13.72         11.70         7.99 o
   6   4  22          9.87          8.75        11.76 o
   1   5  22        147.59        163.44         6.54 o
   2   5  22        445.93        434.48         8.81 o
   3   5  22          2.05          4.00         5.15 o
   4   5  22         57.22         63.82        17.66 o
   5   5  22         18.66         26.85        12.60 o
   6   5  22          0.42         -4.92        13.81 o
   0   6  22        508.15        494.51        15.59 o
   1   6  22          4.77         -1.37         3.99 o
   2   6  22        177.11        175.66         7.53 o
   3   6  22          1.30         -5.40         4.62 o
   4   6  22         33.98         25.64         9.49 o
   5   6  22         11.11         27.12        11.91 o
   1   7  22          6.60          5.27         4.06 o
   2   7  22         92.43         90.87         6.20 o
   3   7  22          1.72         -4.56         4.87 o
   4   7  22          5.38         -6.28         9.15 o
   5   7  22          0.00          3.68        20.11 o
   0   8  22          6.60          7.30         6.43 o
   1   8  22         14.06         17.55         4.52 o
   2   8  22        324.64        317.77         9.58 o
   3   8  22         16.87         18.35         7.04 o
   4   8  22         30.88         32.08        14.74 o
   5   8  22          7.69         -3.55        10.27 o
   1   9  22         30.38         27.79         5.16 o
   2   9  22         15.47         16.23         5.25 o
   3   9  22          2.19          1.84         8.69 o
   4   9  22          0.57         -7.64        10.05 o
   0  10  22          4.63         -0.27         6.86 o
   1  10  22         19.39         15.77         5.45 o
   2  10  22         38.33         35.39         6.17 o
   3  10  22          0.69         -4.88        11.38 o
   4  10  22          2.15         -2.76        10.79 o
   1  11  22          5.38          5.72         5.61 o
   2  11  22          0.33         -8.82         5.88 o
   3  11  22          7.50          8.86         8.71 o
   0  12  22          0.97        -11.43        12.69 o
   1  12  22         29.89         34.51         9.05 o
   2  12  22          0.93          4.28         7.99 o
   3  12  22          1.49        -17.24        16.83 o
   1  13  22         20.32         14.71        16.69 o
   1   1  23         56.98         51.99         4.60 o
   2   1  23         11.32          9.08         3.28 o
   3   1  23          7.58          2.81         3.69 o
   4   1  23          0.20         -6.28         6.35 o
   5   1  23          4.52          0.29        10.32 o
   6   1  23          2.49          3.69        11.42 o
   0   2  23        585.58        539.63        18.60 o
   1   2  23         48.87         45.51         4.42 o
   2   2  23         12.13          9.80         3.39 o
   3   2  23          1.47         -1.93         4.00 o
   4   2  23          5.61          3.40         7.47 o
   5   2  23         14.20         16.98         8.72 o
   6   2  23         28.21         18.45        12.60 o
   1   3  23         17.80         20.69         4.07 o
   2   3  23        355.39        360.75         7.49 o
   3   3  23         29.04         41.12         7.93 o
   4   3  23          3.97          8.73         7.45 o
   5   3  23          6.47          0.57         7.64 o
   6   3  23         26.94         38.87        14.85 o
   0   4  23        419.72        435.40        14.01 o
   1   4  23          6.91          3.33         3.78 o
   2   4  23          0.92          0.89         3.57 o
   3   4  23         20.66         19.14         5.75 o
   4   4  23         49.82         49.52         9.41 o
   5   4  23          2.25          4.20         7.49 o
   1   5  23         93.69         96.54         6.13 o
   2   5  23        161.22        159.66         8.01 o
   3   5  23          2.07          9.10         5.37 o
   4   5  23          0.03          7.08        14.45 o
   5   5  23          1.56          0.13         9.23 o
   0   6  23         80.24         73.49         8.57 o
   1   6  23          3.40          7.91         4.27 o
   2   6  23          0.08          0.28         3.78 o
   3   6  23          1.18         -2.30         5.06 o
   4   6  23         21.14         25.06        13.24 o
   5   6  23          0.15          1.07         9.95 o
   1   7  23        117.49        114.70         6.97 o
   2   7  23          0.08          2.37         4.08 o
   3   7  23          8.09          2.61         5.36 o
   4   7  23          3.95         -5.65         9.51 o
   5   7  23         15.12          4.04        12.95 o
   0   8  23         76.30         80.52        12.65 o
   1   8  23          0.01          2.61         4.56 o
   2   8  23          3.97         13.06         4.75 o
   3   8  23          0.93         -6.20         6.63 o
   4   8  23         33.51         56.30        13.59 o
   1   9  23         90.58         97.61         6.69 o
   2   9  23          0.00          6.43         5.09 o
   3   9  23          8.52         -1.66         7.74 o
   4   9  23          5.27         -4.85        10.54 o
   0  10  23          3.04          8.25         7.97 o
   1  10  23         23.01         18.14         7.79 o
   2  10  23         10.18         11.17         6.53 o
   3  10  23          0.64        -15.92        13.82 o
   1  11  23          7.67          4.09        10.96 o
   2  11  23          2.79         -3.76         6.36 o
   3  11  23          4.84         -1.51         9.30 o
   0  12  23         24.73         21.06        22.17 o
   1  12  23         17.63         26.93        11.77 o
   2  12  23          8.72         14.03         9.70 o
   0   0  24        282.50        303.23        17.53 o
   1   0  24          0.70          0.09         5.10 o
   2   0  24         84.87         76.67         8.11 o
   3   0  24        116.76        124.68         9.07 o
   4   0  24         45.46         44.34        12.25 o
   5   0  24         47.22         54.16        22.24 o
   1   1  24          1.13          3.11         3.85 o
   2   1  24         26.85         21.90         3.55 o
   3   1  24         78.76         92.30         6.53 o
   4   1  24        109.50         91.18        11.10 o
   5   1  24          1.84          8.78         8.88 o
   0   2  24         59.15         57.84         7.20 o
   1   2  24          4.40          2.10         3.75 o
   2   2  24         82.13         78.52         4.78 o
   3   2  24         41.49         26.91         6.75 o
   4   2  24          1.62         -3.84        10.54 o
   5   2  24          0.85         -0.49         8.31 o
   1   3  24         16.36         20.00         4.09 o
   2   3  24         10.68          4.81         3.32 o
   3   3  24        140.72        148.99         7.07 o
   4   3  24          0.36         -3.26         7.04 o
   5   3  24          0.05          3.45         8.15 o
   0   4  24          1.27          0.45         6.14 o
   1   4  24          3.76         -3.87         4.02 o
   2   4  24         26.78         29.68         4.15 o
   3   4  24          4.15          2.01         5.36 o
   4   4  24          2.00          0.49        11.87 o
   5   4  24         19.67          7.36        10.84 o
   1   5  24          0.00         -1.27         4.05 o
   2   5  24         44.74         39.64         4.97 o
   3   5  24          4.15          6.19         5.60 o
   4   5  24          3.17         -0.39        12.28 o
   5   5  24          0.34         -5.29        10.50 o
   0   6  24         99.52        102.46        14.17 o
   1   6  24         34.66         34.04         5.38 o
   2   6  24        105.89        109.19         6.26 o
   3   6  24         38.35         29.10         6.49 o
   4   6  24          7.19          6.41        10.12 o
   5   6  24          6.03         19.33        17.32 o
   1   7  24          5.69          2.90         4.69 o
   2   7  24         15.50         13.84         4.26 o
   3   7  24         16.44         18.81         7.07 o
   4   7  24          9.17         -6.96        10.05 o
   0   8  24          3.61         -0.95         6.60 o
   1   8  24         15.02         15.19         5.03 o
   2   8  24         18.83         18.59         4.41 o
   3   8  24         34.80         21.75         9.00 o
   4   8  24          2.34          3.73        10.34 o
   1   9  24         21.71         17.40         5.59 o
   2   9  24          0.91         -0.61         5.90 o
   3   9  24          0.13         -9.68        11.59 o
   0  10  24          0.03          4.18         8.32 o
   1  10  24          0.19        -10.29        10.00 o
   2  10  24          7.49         22.11         7.71 o
   3  10  24          1.13          3.39        15.70 o
   1  11  24          7.85          6.68         7.15 o
   2  11  24          6.56          9.06         9.00 o
   0  12  24         24.64         33.48        51.02 o
   1   1  25          8.99          2.94         3.96 o
   2   1  25         79.82         85.48         4.69 o
   3   1  25        153.88        175.93         7.06 o
   4   1  25          6.72          0.54         6.58 o
   5   1  25          0.01         -5.39         8.22 o
   0   2  25        592.01        560.66        18.48 o
   1   2  25          3.27         -2.41         4.16 o
   2   2  25          0.57         -1.23         3.23 o
   3   2  25          7.43         -0.59         4.38 o
   4   2  25          1.23         -1.98         8.08 o
   5   2  25          9.06         14.44         9.37 o
   1   3  25          4.74          3.90         4.39 o
   2   3  25         91.28         85.63         5.18 o
   3   3  25          4.97          2.02         4.18 o
   4   3  25          1.84         -0.32         9.00 o
   5   3  25          2.84          8.93        10.31 o
   0   4  25         44.63         34.92         8.31 o
   1   4  25         19.00         21.51         4.89 o
   2   4  25         30.20         38.65         4.98 o
   3   4  25         57.94         54.54         9.98 o
   4   4  25         33.32         31.99         9.42 o
   5   4  25          6.24          8.18        12.18 o
   1   5  25          6.53          4.06         4.41 o
   2   5  25         27.60         43.59         5.32 o
   3   5  25          5.55          9.82         5.34 o
   4   5  25          0.55         -7.49        11.80 o
   0   6  25        132.54        169.94        12.54 o
   1   6  25         15.04         21.10         5.14 o
   2   6  25         12.54         14.84         4.63 o
   3   6  25         19.21         21.81         7.35 o
   4   6  25         28.33         34.59        12.47 o
   1   7  25          0.14          0.56         4.93 o
   2   7  25          2.17         -1.55         5.26 o
   3   7  25         29.78         31.07        13.12 o
   4   7  25          2.15          3.19        18.88 o
   0   8  25          8.38          9.95         7.26 o
   1   8  25         23.51         21.96         5.57 o
   2   8  25          0.79          5.32         5.15 o
   3   8  25          6.79          9.77         8.55 o
   1   9  25          1.24         -2.67         7.49 o
   2   9  25          0.93         -7.24         5.49 o
   3   9  25         19.88         23.42         9.62 o
   0  10  25          0.08         -8.07         7.57 o
   1  10  25          0.11          1.02         7.22 o
   2  10  25          5.57          1.65         7.21 o
   1  11  25          1.61         -7.14        11.87 o
   0   0  26        350.87        350.99        23.18 o
   1   0  26          0.49         -8.09         5.92 o
   2   0  26        133.25        119.60         7.48 o
   3   0  26        122.24        120.39        10.82 o
   4   0  26         67.08         75.46        14.98 o
   5   0  26          4.87         -4.71         9.74 o
   1   1  26          5.66          5.92         4.58 o
   2   1  26          0.01         -3.20         3.52 o
   3   1  26          0.77         -2.89         4.73 o
   4   1  26         12.73         11.26         7.37 o
   5   1  26          0.19         -6.47         7.02 o
   0   2  26         10.31         10.57         6.60 o
   1   2  26          4.78          4.86         4.55 o
   2   2  26          0.55          6.30         3.82 o
   3   2  26         20.34         10.48         4.72 o
   4   2  26         15.90         17.28         7.58 o
   5   2  26         11.04         12.82        12.37 o
   1   3  26          1.21          0.37         4.54 o
   2   3  26         74.42         72.18         5.87 o
   3   3  26         26.81         30.51         6.18 o
   4   3  26          1.58         -9.15         6.10 o
   0   4  26          6.94         12.86         7.01 o
   1   4  26         15.05         18.65         5.33 o
   2   4  26         10.96          9.69         4.41 o
   3   4  26         21.59         18.41        10.92 o
   4   4  26          2.89         -3.46         7.51 o
   1   5  26         11.56         14.62         5.39 o
   2   5  26         57.21         57.92         5.81 o
   3   5  26         89.32         96.02         9.12 o
   4   5  26         24.36         14.39        11.96 o
   0   6  26        134.19        151.12        12.34 o
   1   6  26          0.87         -6.95         4.64 o
   2   6  26         82.69         87.37         9.92 o
   3   6  26          9.17          3.43        12.83 o
   4   6  26          0.11         -7.22        10.97 o
   1   7  26         11.62         14.28         5.47 o
   2   7  26          3.93         -1.16         5.28 o
   3   7  26          0.72         -4.58         7.66 o
   0   8  26          0.28         -1.78         7.52 o
   1   8  26         12.09          4.75         6.07 o
   2   8  26         32.02         34.89         9.61 o
   3   8  26          0.07          9.27         9.22 o
   1   9  26          0.70         -6.60         6.74 o
   2   9  26         10.24         -3.80         6.42 o
   0  10  26         19.08         22.63        12.43 o
   1  10  26          9.72          8.37        12.35 o
   1   1  27          0.11         -0.88         4.64 o
   2   1  27          0.95         -2.95         3.60 o
   3   1  27         20.69         31.62         7.57 o
   4   1  27         33.60         39.36        10.89 o
   0   2  27          3.75         10.65         7.08 o
   1   2  27          1.55          3.79         4.71 o
   2   2  27         56.78         47.53         5.37 o
   3   2  27         13.74          6.03         6.20 o
   4   2  27         24.10         10.82         7.65 o
   1   3  27          8.68          2.31         6.09 o
   2   3  27         49.25         58.42         5.68 o
   3   3  27         42.72         29.25         8.69 o
   4   3  27          4.12          0.16         7.28 o
   0   4  27          3.71          7.23         7.44 o
   1   4  27          3.63         -4.74         4.44 o
   2   4  27         30.74         35.41         5.93 o
   3   4  27         43.47         34.82         7.07 o
   4   4  27         24.61         15.05         7.91 o
   1   5  27         51.83         68.12         6.84 o
   2   5  27          0.20         -1.71         5.10 o
   3   5  27          2.04          5.93         6.50 o
   0   6  27         12.96         13.38         7.76 o
   1   6  27          0.53          4.39         5.04 o
   2   6  27          9.77          5.41         9.80 o
   3   6  27          0.13          3.31         9.87 o
   1   7  27          7.00          2.00         6.92 o
   2   7  27          5.46          1.60         7.61 o
   3   7  27          9.89         -0.78        17.24 o
   0   8  27         21.93         27.77        17.15 o
   1   8  27          2.45          2.82         6.83 o
   2   8  27          0.00          0.74        11.86 o
   1   9  27          2.65         -5.54        17.03 o
   0   0  28         34.36         35.19        11.84 o
   1   0  28          4.70          4.67         6.79 o
   2   0  28         50.92         37.61         9.80 o
   3   0  28         15.34         21.08        10.53 o
   4   0  28         12.33          9.76        11.61 o
   1   1  28          0.00          4.31         4.94 o
   2   1  28         26.33         30.67         6.85 o
   3   1  28          1.21          4.94         6.20 o
   4   1  28          0.02         -8.69         6.60 o
   0   2  28         10.95          0.05         6.94 o
   1   2  28          0.40         -6.76         4.50 o
   2   2  28          0.26          3.31         5.50 o
   3   2  28          0.37         -0.18         6.23 o
   1   3  28         14.76          7.88         5.00 o
   2   3  28         20.01         17.59         5.26 o
   3   3  28          2.74          4.89         6.38 o
   0   4  28         23.40         22.51         8.23 o
   1   4  28          7.57          7.99         5.20 o
   2   4  28         93.90        108.15         8.14 o
   3   4  28          4.55          7.47         7.52 o
   1   5  28         44.45         36.44         9.72 o
   2   5  28          0.52         -1.02         5.36 o
   3   5  28          0.67          5.11         7.85 o
   0   6  28         20.12         23.57         8.63 o
   1   6  28         14.21          8.12         7.05 o
   2   6  28          1.16         -1.62        11.14 o
   1   7  28          0.73         -5.29         6.24 o
   2   7  28          5.98          3.19         7.25 o
   0   8  28          3.90          2.03        12.81 o
   1   8  28          0.57        -10.69         7.13 o
   1   1  29          2.89         -0.73         4.86 o
   2   1  29         37.37         42.86         9.63 o
   3   1  29         12.58         10.60         7.53 o
   0   2  29          5.67          8.15         7.39 o
   1   2  29          9.30         10.05         5.91 o
   2   2  29         24.61         32.25         8.58 o
   3   2  29          0.21         -8.75         8.93 o
   1   3  29          7.61         19.06         7.68 o
   2   3  29          0.74         -0.61         6.73 o
   3   3  29          5.81         12.17         7.87 o
   0   4  29          4.83         12.55         7.86 o
   1   4  29          0.65          0.83         5.96 o
   2   4  29         39.65         25.55        11.08 o
   1   5  29          7.65         25.36         7.56 o
   2   5  29         14.08         21.88        10.02 o
   0   6  29         39.19         47.56        10.05 o
   1   6  29         12.71         11.17         7.24 o
   0   0  30          8.90         10.15        11.04 o
   1   0  30          1.61         -3.58        10.62 o
   2   0  30         33.69         39.53        12.87 o
   1   1  30          5.11          2.95         6.07 o
   2   1  30          3.86         16.99         7.77 o
   0   2  30         18.43          9.62         8.42 o
   1   2  30          1.04          0.51         6.25 o
   2   2  30          2.11          7.27         7.34 o
   1   3  30         19.41         27.69         8.33 o
   0   4  30         51.00         71.70        10.79 o
   1   4  30          0.77         -0.28         6.47 o
                                                
